# Supplementary material for: Propyl 2-(1H-indol-3-yl)acetate
Source: Acta Crystallogr Sect E Struct Rep Online. 2013 Oct 23;69(Pt 11):o1686. doi: 10.1107/S1600536813027633 (PMC3884340; doi:10.1107/S1600536813027633)
Supplement: Supplementary file 2 [file e-69-o1686-Isup2.hkl]

# 
# h,k,l, Fc-squared, Fo-squared, sigma(Fo-squared) and status flag 
# 
data_I
_shelx_title '    X in P2(1)/c' 
_shelx_refln_list_code          4 
_shelx_F_calc_maximum      126.34 
_exptl_crystal_F_000       464.00 
_reflns_d_resolution_high  0.8277 
 
loop_ 
 _symmetry_equiv_pos_as_xyz 
 'x, y, z' 
 '-x, y+1/2, -z+1/2' 
 '-x, -y, -z' 
 'x, -y-1/2, z-1/2' 
 
_cell_length_a     7.8230 
_cell_length_b     8.1740 
_cell_length_c    18.9940 
_cell_angle_alpha  90.000 
_cell_angle_beta   97.180 
_cell_angle_gamma  90.000 
 
_shelx_F_squared_multiplier     1.000 
 
loop_ 
 _refln_index_h 
 _refln_index_k 
 _refln_index_l 
 _refln_F_squared_calc 
 _refln_F_squared_meas 
 _refln_F_squared_sigma 
 _refln_observed_status 
   1   0   0     3982.64     2643.35     38.38 o 
   2   0   0        0.81        2.65      0.81 o 
   3   0   0     3617.25     3107.03     70.20 o 
   4   0   0      125.72      131.42      7.01 o 
   5   0   0       24.66       23.98      3.90 o 
   6   0   0       22.45       24.31      3.46 o 
   7   0   0       78.43       92.31      5.77 o 
   8   0   0        0.01       -1.97      4.43 o 
   9   0   0        0.68       -2.55      3.81 o 
   1   1   0     1919.01     1506.32     35.27 o 
   2   1   0     4683.35     4555.12     58.55 o 
   3   1   0        0.75       -0.84      1.34 o 
   4   1   0        1.18       -0.84      1.44 o 
   5   1   0      250.07      266.24      6.60 o 
   6   1   0        1.63       -1.04      2.79 o 
   7   1   0        5.08        7.51      3.54 o 
   8   1   0        0.09        4.59      3.89 o 
   9   1   0        1.57        9.40      2.94 o 
   0   2   0     1079.13     1063.75      7.30 o 
   1   2   0     7997.76     7876.60     67.32 o 
   2   2   0      647.50      656.28      7.08 o 
   3   2   0     1812.49     1601.95     12.22 o 
   4   2   0       53.19       54.84      2.94 o 
   5   2   0        0.95        0.97      2.01 o 
   6   2   0        0.10       -2.76      2.76 o 
   7   2   0      135.46      146.02      7.66 o 
   8   2   0        3.03        9.75      3.75 o 
   9   2   0        0.00       -3.14      3.14 o 
   1   3   0      565.59      583.34      6.69 o 
   2   3   0      106.29      126.82      3.81 o 
   3   3   0       63.01       52.96      1.47 o 
   4   3   0      184.29      161.45      5.26 o 
   5   3   0      478.87      470.36      9.59 o 
   6   3   0        2.64       -0.21      3.16 o 
   7   3   0       41.83       44.61      5.14 o 
   8   3   0        7.07        7.46      3.84 o 
   0   4   0      426.99      377.03      6.03 o 
   1   4   0        0.56        1.41      1.36 o 
   2   4   0      418.67      426.76      6.94 o 
   3   4   0        9.98       12.55      1.82 o 
   4   4   0       85.32       55.97      2.08 o 
   5   4   0        1.86        5.75      2.64 o 
   6   4   0       32.08       36.28      4.40 o 
   7   4   0        1.01       -1.35      3.84 o 
   8   4   0       14.71       12.71      3.78 o 
   1   5   0      147.82      150.45      4.91 o 
   2   5   0        1.00        2.17      1.65 o 
   3   5   0       45.71       41.25      3.08 o 
   4   5   0       35.08       30.58      3.54 o 
   5   5   0        5.64       -3.37      3.37 o 
   6   5   0       12.28        7.40      3.88 o 
   7   5   0        7.91       10.74      3.55 o 
   8   5   0        6.31        5.05      2.52 o 
   0   6   0        1.69        5.52      2.67 o 
   1   6   0       29.56       34.21      3.39 o 
   2   6   0        0.28       -0.49      2.38 o 
   3   6   0        0.05       -3.08      3.08 o 
   4   6   0       46.88       57.58      5.02 o 
   5   6   0       21.10       20.70      4.51 o 
   6   6   0       18.20       15.98      3.13 o 
   7   6   0        4.53        3.93      2.87 o 
   1   7   0       66.55       68.27      5.04 o 
   2   7   0       15.71       18.72      3.47 o 
   3   7   0       27.51       33.80      4.71 o 
   4   7   0        7.47       11.16      3.61 o 
   5   7   0       27.61       18.95      4.09 o 
   6   7   0        1.19       -2.71      2.71 o 
   0   8   0      104.57      107.81      6.22 o 
   1   8   0        7.06        1.96      3.64 o 
   2   8   0        9.46       12.35      3.21 o 
   3   8   0        0.12        3.39      3.07 o 
   4   8   0       17.26       23.42      3.37 o 
   5   8   0        0.27        1.28      2.45 o 
   1   9   0        8.03       10.70      2.89 o 
   2   9   0        0.84       -2.67      2.67 o 
   3   9   0        0.31       -2.30      2.30 o 
  -9   1   1        2.18       -0.86      3.63 o 
  -8   1   1        6.94       11.16      4.09 o 
  -7   1   1        0.60        2.74      3.10 o 
  -6   1   1        2.86        1.41      2.70 o 
  -5   1   1       92.16       91.59      4.35 o 
  -4   1   1      107.35      125.39      4.30 o 
  -3   1   1      159.26      169.26      4.25 o 
  -2   1   1      429.16      390.80      4.83 o 
  -1   1   1      194.75      200.99      2.82 o 
   0   1   1      667.53      836.71     41.19 o 
   1   1   1     2418.33     2387.91      1.04 o 
   2   1   1       43.64       54.73      2.41 o 
   3   1   1       30.21       35.17      2.24 o 
   4   1   1      194.52      186.13      5.16 o 
   5   1   1       30.81       34.91      3.09 o 
   6   1   1        9.29        8.95      2.93 o 
   7   1   1       64.95       80.80      5.84 o 
   8   1   1        2.12        2.92      4.32 o 
   9   1   1        0.77        1.09      3.52 o 
  -9   2   1        0.47       -3.70      4.13 o 
  -8   2   1        3.98        6.47      3.94 o 
  -7   2   1        2.87       -3.78      3.78 o 
  -6   2   1       17.51       20.08      3.56 o 
  -5   2   1       65.10       64.59      4.04 o 
  -4   2   1       27.61       18.51      2.26 o 
  -3   2   1       90.87       86.72      3.32 o 
  -2   2   1      253.25      257.41      4.37 o 
  -1   2   1      168.63      187.80      3.26 o 
   0   2   1     3897.88     2754.23     36.31 o 
   1   2   1     3039.01     2711.82     55.95 o 
   2   2   1      754.14      682.25      1.18 o 
   3   2   1       13.95       14.03      1.78 o 
   4   2   1       12.81       14.75      1.94 o 
   5   2   1        3.91        7.58      2.29 o 
   6   2   1      156.32      162.33      6.29 o 
   7   2   1       54.19       60.84      5.29 o 
   8   2   1        4.95       -2.34      4.13 o 
   9   2   1        0.90        0.75      3.04 o 
  -8   3   1        0.36        0.29      4.06 o 
  -7   3   1       16.81       12.95      4.22 o 
  -6   3   1      115.29      108.19      6.09 o 
  -5   3   1        1.19        1.79      2.24 o 
  -4   3   1       51.34       47.81      3.48 o 
  -3   3   1      587.32      656.30      8.79 o 
  -2   3   1       39.49       49.02      2.46 o 
  -1   3   1      944.62      969.64      8.61 o 
   0   3   1       89.58      107.10      2.27 o 
   1   3   1       38.87       46.30      2.49 o 
   2   3   1       21.03       14.78      1.66 o 
   3   3   1       72.50       70.72      3.17 o 
   4   3   1        2.81        2.49      1.79 o 
   5   3   1       92.21       92.96      4.81 o 
   6   3   1       48.73       49.45      4.23 o 
   7   3   1        0.00       -2.14      3.61 o 
   8   3   1        3.44        2.80      3.91 o 
  -8   4   1        5.15       -0.56      3.95 o 
  -7   4   1       19.03       16.09      3.46 o 
  -6   4   1      237.61      222.53      8.44 o 
  -5   4   1        2.99        2.36      2.49 o 
  -4   4   1      476.85      496.33      9.52 o 
  -3   4   1       19.61       22.76      2.12 o 
  -2   4   1        0.90        1.86      1.38 o 
  -1   4   1        9.54       12.50      1.71 o 
   0   4   1        0.43       -0.17      0.83 o 
   1   4   1      253.47      309.41      5.70 o 
   2   4   1      231.85      214.99      5.48 o 
   3   4   1       28.92       28.80      2.48 o 
   4   4   1        0.32        8.60      2.42 o 
   5   4   1      203.19      182.29      6.90 o 
   6   4   1       40.16       34.54      3.14 o 
   7   4   1        8.13        9.08      4.18 o 
   8   4   1       11.22       10.62      3.84 o 
  -8   5   1        0.00        1.43      3.15 o 
  -7   5   1        0.01       -2.39      3.42 o 
  -6   5   1        0.15       -0.95      3.10 o 
  -5   5   1       93.72       84.07      2.97 o 
  -4   5   1       29.95       30.03      3.35 o 
  -3   5   1       85.99       90.87      4.57 o 
  -2   5   1        0.02       -1.86      1.86 o 
  -1   5   1      123.01      112.83      4.33 o 
   0   5   1      433.30      427.49      5.28 o 
   1   5   1       30.68       41.74      2.91 o 
   2   5   1      100.60      100.33      4.35 o 
   3   5   1      120.47      119.88      4.92 o 
   4   5   1        2.45        1.55      2.46 o 
   5   5   1      232.20      265.20      8.93 o 
   6   5   1        6.57        7.77      3.59 o 
   7   5   1        1.45       -3.33      3.33 o 
   8   5   1        0.06       -0.20      2.39 o 
  -7   6   1       13.73       16.58      3.72 o 
  -6   6   1        9.97        2.99      2.94 o 
  -5   6   1       99.63       91.91      6.10 o 
  -4   6   1      140.66      150.03      6.92 o 
  -3   6   1       92.73      102.17      5.32 o 
  -2   6   1      681.77      625.14     11.67 o 
  -1   6   1      275.29      268.84      7.67 o 
   0   6   1       81.63       81.62      3.02 o 
   1   6   1       88.58       96.12      4.75 o 
   2   6   1      204.61      201.15      6.82 o 
   3   6   1        4.78        3.64      2.95 o 
   4   6   1       19.64       21.05      3.65 o 
   5   6   1       32.00       40.58      4.81 o 
   6   6   1        2.10        9.88      3.36 o 
   7   6   1       36.63       34.22      3.84 o 
  -6   7   1        0.38       -1.54      3.59 o 
  -5   7   1        0.19       -3.02      3.02 o 
  -4   7   1        0.01       -0.88      2.91 o 
  -3   7   1       49.94       55.89      4.71 o 
  -2   7   1        4.54        5.68      3.17 o 
  -1   7   1       29.84       28.50      3.82 o 
   0   7   1      462.46      481.62      7.69 o 
   1   7   1      129.18      118.47      6.19 o 
   2   7   1      107.80      110.16      6.30 o 
   3   7   1      237.99      261.06      8.88 o 
   4   7   1       46.11       51.25      5.41 o 
   5   7   1        9.00       10.54      3.32 o 
   6   7   1        6.55        3.47      2.63 o 
  -5   8   1        0.74       -2.15      3.13 o 
  -4   8   1        3.80        0.24      3.58 o 
  -3   8   1        0.74        0.00      3.02 o 
  -2   8   1       40.04       52.19      4.48 o 
  -1   8   1        4.05        7.10      2.83 o 
   0   8   1       98.88      100.41     10.22 o 
   1   8   1       73.22       79.99      6.10 o 
   2   8   1       42.12       44.80      4.72 o 
   3   8   1        1.47        2.52      3.26 o 
   4   8   1       79.26       67.24      5.34 o 
   5   8   1       28.85       18.12      3.47 o 
  -3   9   1       46.76       47.11      4.72 o 
  -2   9   1        5.29        8.11      2.82 o 
  -1   9   1        0.51        1.47      2.73 o 
   0   9   1       20.28       23.38      6.24 o 
   1   9   1        0.51       -3.00      3.00 o 
   2   9   1       10.41       11.05      2.71 o 
   3   9   1        2.07        2.76      2.18 o 
  -9   0   2       21.08       17.33      4.29 o 
  -8   0   2       30.86       41.06      5.35 o 
  -7   0   2       28.86       20.94      3.96 o 
  -6   0   2       61.63       65.93      4.39 o 
  -5   0   2      378.56      417.72      7.67 o 
  -4   0   2      426.95      508.24      7.37 o 
  -3   0   2        9.19        8.37      1.50 o 
  -2   0   2      382.42      467.64      5.47 o 
  -1   0   2     1341.05     1304.84      7.33 o 
   0   0   2      897.76      893.21     28.86 o 
   1   0   2      776.33      732.24      5.67 o 
   2   0   2    15961.84    16189.33     80.92 o 
   3   0   2     5902.82     5756.18     76.33 o 
   4   0   2      600.23      652.07      8.69 o 
   5   0   2      203.30      193.54      6.21 o 
   6   0   2        8.11        5.84      2.91 o 
   7   0   2       78.86       78.31      6.11 o 
   8   0   2       48.23       44.65      6.24 o 
   9   0   2        4.21       -2.33      4.30 o 
  -9   1   2        5.59        6.66      3.38 o 
  -8   1   2       50.94       53.12      5.44 o 
  -7   1   2       40.73       38.75      4.60 o 
  -6   1   2        1.96        2.80      2.29 o 
  -5   1   2       81.90       86.25      4.54 o 
  -4   1   2       59.03       66.50      3.22 o 
  -3   1   2      948.65     1071.21      9.53 o 
  -2   1   2      705.33      712.99      6.64 o 
  -1   1   2     2664.94     1747.22     36.26 o 
   0   1   2     3642.55     2962.62    261.74 o 
   1   1   2    13612.33     9018.47     91.42 o 
   2   1   2      928.50     1030.71      8.70 o 
   3   1   2      171.97      158.93      4.38 o 
   4   1   2     1884.84     1566.30     13.35 o 
   5   1   2       87.18      112.71      4.69 o 
   6   1   2       82.18       83.99      4.92 o 
   7   1   2      307.92      330.92     10.26 o 
   8   1   2        9.94       11.54      4.50 o 
   9   1   2        2.12        3.31      3.24 o 
  -9   2   2        7.69       11.72      3.69 o 
  -8   2   2       27.77       25.87      4.95 o 
  -7   2   2       31.88       35.91      4.55 o 
  -6   2   2       60.60       66.08      4.54 o 
  -5   2   2      312.28      354.94      8.03 o 
  -4   2   2       92.15       77.12      3.82 o 
  -3   2   2      347.68      342.97      5.92 o 
  -2   2   2      177.70      164.71      3.63 o 
  -1   2   2      288.16      312.85      4.38 o 
   0   2   2     9005.05     8842.40    116.78 o 
   1   2   2     8125.48     5862.95     85.35 o 
   2   2   2      726.58      813.48      8.19 o 
   3   2   2        1.07        1.22      1.40 o 
   4   2   2        2.80        6.73      1.78 o 
   5   2   2      736.57      630.11      9.84 o 
   6   2   2       17.59       11.44      3.52 o 
   7   2   2       12.81       14.08      3.87 o 
   8   2   2        2.11        0.60      4.42 o 
   9   2   2        9.56        2.49      3.80 o 
  -8   3   2       40.96       33.41      5.68 o 
  -7   3   2        8.61       13.86      3.98 o 
  -6   3   2       36.17       35.38      3.66 o 
  -5   3   2       20.18       15.45      2.89 o 
  -4   3   2       29.06       28.08      2.71 o 
  -3   3   2        3.72        7.81      1.68 o 
  -2   3   2      183.67      184.55      4.66 o 
  -1   3   2       47.02       47.36      2.38 o 
   0   3   2      260.46      303.22      6.38 o 
   1   3   2     1652.28     1870.68     12.34 o 
   2   3   2       32.67       27.83      2.13 o 
   3   3   2      111.21      109.58      4.03 o 
   4   3   2        0.02        2.43      1.80 o 
   5   3   2      120.61       84.16      2.49 o 
   6   3   2      133.88      127.93      6.44 o 
   7   3   2        4.06        7.06      3.79 o 
   8   3   2        0.13        3.96      3.67 o 
  -8   4   2       19.43       21.54      4.31 o 
  -7   4   2       27.95       24.67      4.62 o 
  -6   4   2      113.95      130.04      6.27 o 
  -5   4   2       23.68       24.87      3.17 o 
  -4   4   2        6.79        5.74      2.44 o 
  -3   4   2      106.96      124.62      4.52 o 
  -2   4   2       38.88       34.36      2.73 o 
  -1   4   2      189.60      171.93      4.64 o 
   0   4   2       15.23       16.77      1.45 o 
   1   4   2      274.37      278.07      5.51 o 
   2   4   2      562.27      537.42      7.87 o 
   3   4   2       12.97       19.93      2.30 o 
   4   4   2       92.13       96.21      4.59 o 
   5   4   2       21.65       25.46      3.37 o 
   6   4   2       23.85       22.25      3.07 o 
   7   4   2        1.53        1.38      3.67 o 
   8   4   2        3.06        2.98      3.27 o 
  -8   5   2        0.89        0.28      3.14 o 
  -7   5   2       17.28       21.19      3.95 o 
  -6   5   2        0.68       -3.33      3.33 o 
  -5   5   2      176.36      161.57      7.13 o 
  -4   5   2       38.21       44.69      3.97 o 
  -3   5   2       35.38       38.75      3.56 o 
  -2   5   2        1.23        2.54      1.74 o 
  -1   5   2        1.03        0.74      1.67 o 
   0   5   2       85.81       87.66      3.74 o 
   1   5   2       82.68       78.79      3.91 o 
   2   5   2        0.71        1.42      1.89 o 
   3   5   2       20.46       19.49      2.97 o 
   4   5   2        2.06        0.89      2.74 o 
   5   5   2        0.83        2.43      2.78 o 
   6   5   2        0.93        0.80      3.61 o 
   7   5   2        9.68       -2.60      3.68 o 
  -7   6   2        3.25        6.23      3.37 o 
  -6   6   2        4.22        2.72      3.20 o 
  -5   6   2        8.32       10.49      2.99 o 
  -4   6   2       46.51       53.01      4.68 o 
  -3   6   2       80.54       87.24      5.17 o 
  -2   6   2       57.41       52.46      4.01 o 
  -1   6   2        7.38        3.37      2.68 o 
   0   6   2       51.90       57.23      7.76 o 
   1   6   2        0.44       -1.21      2.31 o 
   2   6   2      203.56      192.01      7.00 o 
   3   6   2       47.75       53.30      4.51 o 
   4   6   2        0.18        3.66      3.07 o 
   5   6   2       36.70       44.38      4.53 o 
   6   6   2        8.27       -2.82      3.86 o 
   7   6   2        0.02        3.99      2.62 o 
  -6   7   2        4.98        7.68      3.38 o 
  -5   7   2        4.68        1.19      3.35 o 
  -4   7   2       77.90       65.92      5.49 o 
  -3   7   2        8.11       13.73      3.41 o 
  -2   7   2        0.94        1.18      2.34 o 
  -1   7   2        1.34       -0.37      2.52 o 
   0   7   2       10.48       14.12      2.22 o 
   1   7   2       22.12       26.90      3.57 o 
   2   7   2       48.13       53.76      4.62 o 
   3   7   2        1.74        3.14      3.31 o 
   4   7   2        0.57       -3.17      3.54 o 
   5   7   2        0.52       -2.17      3.62 o 
   6   7   2        1.47        2.87      2.61 o 
  -5   8   2        8.68        8.17      3.26 o 
  -4   8   2       28.81       31.41      4.12 o 
  -3   8   2       42.64       41.92      4.71 o 
  -2   8   2        3.27       -3.28      3.28 o 
  -1   8   2        0.01        2.60      2.75 o 
   0   8   2       10.32       17.33      3.80 o 
   1   8   2        3.35        4.44      3.14 o 
   2   8   2       24.12       32.00      4.01 o 
   3   8   2       21.66       26.15      4.11 o 
   4   8   2        1.58       -2.42      3.29 o 
   5   8   2        0.54       -0.75      2.34 o 
  -3   9   2        3.84        4.77      2.88 o 
  -2   9   2        0.01       -2.81      2.85 o 
  -1   9   2       11.79        5.60      3.22 o 
   0   9   2        1.50        2.25      2.02 o 
   1   9   2        0.43        3.81      2.64 o 
   2   9   2        8.22        5.89      3.17 o 
   3   9   2        2.62       -1.47      2.50 o 
  -9   1   3        3.63       -1.34      3.87 o 
  -8   1   3        5.60        4.93      4.15 o 
  -7   1   3       10.21       16.09      3.69 o 
  -6   1   3       21.72       25.52      3.15 o 
  -5   1   3       35.74       44.29      3.27 o 
  -4   1   3       17.20       17.04      1.99 o 
  -3   1   3       93.31       95.87      3.27 o 
  -2   1   3        1.78        7.43      1.53 o 
  -1   1   3      465.52      497.51      5.14 o 
   0   1   3     2731.91     2482.65    225.72 o 
   1   1   3     4379.68     4077.80     67.84 o 
   2   1   3       58.50       78.16      2.96 o 
   3   1   3       36.46       29.44      2.22 o 
   4   1   3       15.54       11.53      2.43 o 
   5   1   3        0.26        2.93      2.00 o 
   6   1   3       44.09       42.11      4.07 o 
   7   1   3       77.14       82.43      6.21 o 
   8   1   3        1.03        4.21      4.34 o 
   9   1   3        2.94       10.81      3.43 o 
  -9   2   3       14.09       13.33      4.01 o 
  -8   2   3        2.19       -3.58      4.15 o 
  -7   2   3        3.11       -2.34      3.09 o 
  -6   2   3        1.43        3.86      2.61 o 
  -5   2   3        8.52        7.45      2.43 o 
  -4   2   3      500.97      515.65      8.27 o 
  -3   2   3       10.88       14.10      1.79 o 
  -2   2   3      974.71     1040.45      8.94 o 
  -1   2   3        4.19        8.64      1.04 o 
   0   2   3        3.39        3.33      0.81 o 
   1   2   3     2830.02     2625.46     60.05 o 
   2   2   3        0.56        6.16      1.69 o 
   3   2   3      241.39      275.05      5.36 o 
   4   2   3        0.01        4.81      1.91 o 
   5   2   3       45.29       37.59      3.52 o 
   6   2   3      196.81      207.77      7.57 o 
   7   2   3       16.05       12.88      4.60 o 
   8   2   3        6.05        6.87      4.20 o 
  -8   3   3       14.33       22.81      4.23 o 
  -7   3   3        5.65        4.61      3.47 o 
  -6   3   3       22.35       27.42      3.77 o 
  -5   3   3        5.60        1.29      2.47 o 
  -4   3   3       62.01       53.21      3.33 o 
  -3   3   3      106.98      101.84      3.91 o 
  -2   3   3      597.85      569.33      7.53 o 
  -1   3   3      183.39      190.90      4.40 o 
   0   3   3       16.75       20.46      4.80 o 
   1   3   3     1113.51     1287.25     10.55 o 
   2   3   3      284.32      315.98      5.72 o 
   3   3   3      103.97       89.69      4.18 o 
   4   3   3       11.61       14.97      2.29 o 
   5   3   3        4.67        6.68      2.41 o 
   6   3   3       16.72       18.22      3.52 o 
   7   3   3       16.93        8.62      4.19 o 
   8   3   3        4.95       -0.85      4.10 o 
  -8   4   3        7.96        6.15      4.20 o 
  -7   4   3        1.99        5.08      3.20 o 
  -6   4   3       60.96       53.52      4.92 o 
  -5   4   3       22.46       23.26      3.38 o 
  -4   4   3       80.88       73.89      4.20 o 
  -3   4   3       83.79       67.08      3.68 o 
  -2   4   3     1288.90     1151.31      1.65 o 
  -1   4   3     1114.11     1080.27     10.96 o 
   0   4   3       11.16       55.30     30.51 o 
   1   4   3        6.59        9.36      2.14 o 
   2   4   3     1294.68     1325.10     12.54 o 
   3   4   3       67.62       61.07      3.49 o 
   4   4   3        3.03        3.32      1.98 o 
   5   4   3      143.49      148.57      6.34 o 
   6   4   3        1.33       -0.75      3.44 o 
   7   4   3       12.70       11.64      4.74 o 
   8   4   3        4.51       -1.49      3.64 o 
  -8   5   3        4.26        3.93      3.56 o 
  -7   5   3       21.55       16.92      4.07 o 
  -6   5   3       14.94       16.36      3.32 o 
  -5   5   3       15.06       15.75      3.25 o 
  -4   5   3       64.44       73.53      4.81 o 
  -3   5   3       92.12       58.48      2.14 o 
  -2   5   3        7.09        4.33      2.19 o 
  -1   5   3      168.68      155.51      5.15 o 
   0   5   3      116.89      130.33      3.24 o 
   1   5   3      338.21      365.80      7.51 o 
   2   5   3      309.30      317.55      7.49 o 
   3   5   3      160.55      148.69      5.67 o 
   4   5   3       47.55       49.65      4.28 o 
   5   5   3       13.67       17.14      3.89 o 
   6   5   3       87.18       92.48      6.61 o 
   7   5   3        2.64       -1.05      3.94 o 
  -7   6   3       10.08        4.87      4.33 o 
  -6   6   3       23.12       25.15      3.84 o 
  -5   6   3      142.98      142.70      7.35 o 
  -4   6   3        8.69        0.40      2.52 o 
  -3   6   3      107.03      115.41      5.85 o 
  -2   6   3        0.73        2.14      1.95 o 
  -1   6   3       11.63       16.24      2.56 o 
   0   6   3      390.93      373.20     12.26 o 
   1   6   3      688.02      677.69     11.34 o 
   2   6   3        3.58        9.47      2.43 o 
   3   6   3        0.07        0.57      3.55 o 
   4   6   3      160.66      176.91      7.61 o 
   5   6   3       23.20       29.44      4.36 o 
   6   6   3       12.59       15.45      3.88 o 
   7   6   3        6.48        5.02      2.81 o 
  -6   7   3        1.89        0.25      3.33 o 
  -5   7   3       56.05       51.53      3.19 o 
  -4   7   3        1.34        1.11      2.94 o 
  -3   7   3        0.15       -1.05      2.73 o 
  -2   7   3        5.23        7.69      3.04 o 
  -1   7   3       92.03       93.68      5.31 o 
   0   7   3        0.00       -1.87      1.87 o 
   1   7   3       53.77       61.29      4.59 o 
   2   7   3      226.43      273.35      8.81 o 
   3   7   3       89.96       92.15      5.96 o 
   4   7   3        3.19        5.16      3.48 o 
   5   7   3       78.63       92.53      6.18 o 
   6   7   3       23.45       15.15      3.66 o 
  -5   8   3        2.26        3.63      3.39 o 
  -4   8   3        2.21        3.05      3.59 o 
  -3   8   3       24.51       24.07      4.04 o 
  -2   8   3       47.75       58.22      5.02 o 
  -1   8   3       45.39       44.72      4.41 o 
   0   8   3        2.48       -2.48      2.48 o 
   1   8   3       41.97       50.62      5.05 o 
   2   8   3        0.10        0.24      3.26 o 
   3   8   3       34.65       51.39      5.16 o 
   4   8   3       31.69       26.04      4.31 o 
   5   8   3        2.35        1.12      2.53 o 
  -3   9   3        3.54        3.72      3.12 o 
  -2   9   3        1.08       -1.32      2.97 o 
  -1   9   3        0.91       -1.51      2.86 o 
   0   9   3        7.75        7.71      3.03 o 
   1   9   3       22.75       23.25      3.52 o 
   2   9   3        2.65        3.49      2.88 o 
   3   9   3        0.00        1.11      2.49 o 
  -9   0   4        8.51        1.28      3.42 o 
  -8   0   4       91.93      101.90      6.92 o 
  -7   0   4      746.82      860.58     14.90 o 
  -6   0   4      133.05      151.58      5.97 o 
  -5   0   4       40.51       43.25      3.20 o 
  -4   0   4      757.20      924.21      9.92 o 
  -3   0   4      321.26      327.39      5.31 o 
  -2   0   4     1056.26     1132.14      8.82 o 
  -1   0   4     1485.18     1492.32     10.01 o 
   0   0   4       11.58       12.87      3.35 o 
   1   0   4       35.04       28.29      1.87 o 
   2   0   4     1225.46     1222.04     10.10 o 
   3   0   4      385.70      403.21      6.52 o 
   4   0   4      658.04      636.45      8.99 o 
   5   0   4     1370.38     1277.46     14.18 o 
   6   0   4      623.40      642.80     11.84 o 
   7   0   4      243.57      261.61      9.95 o 
   8   0   4      128.78      125.48      8.49 o 
   9   0   4       19.21       15.70      4.41 o 
  -9   1   4        7.48       10.51      3.80 o 
  -8   1   4        1.83        6.29      3.73 o 
  -7   1   4       25.35       19.83      4.32 o 
  -6   1   4       55.14       60.30      4.33 o 
  -5   1   4      154.46      178.76      5.74 o 
  -4   1   4       39.50       30.03      2.63 o 
  -3   1   4      393.87      417.30      6.20 o 
  -2   1   4      726.60      734.28      7.34 o 
  -1   1   4     1406.68     1372.53      9.11 o 
   0   1   4     1361.69     1557.15    102.93 o 
   1   1   4     3065.93     2968.44     61.31 o 
   2   1   4      218.34      290.23      4.99 o 
   3   1   4      153.76      137.50      4.30 o 
   4   1   4     1109.27      951.08     10.96 o 
   5   1   4        0.69        1.66      2.07 o 
   6   1   4       13.86       14.28      3.64 o 
   7   1   4        3.41       -3.12      4.03 o 
   8   1   4       92.51      107.75      7.40 o 
  -9   2   4       25.30       19.82      4.32 o 
  -8   2   4       50.97       52.12      5.67 o 
  -7   2   4       13.58       10.32      3.87 o 
  -6   2   4      146.47      140.88      6.29 o 
  -5   2   4      133.62      132.94      5.35 o 
  -4   2   4        4.58        5.66      1.88 o 
  -3   2   4       51.89       36.94      3.24 o 
  -2   2   4       44.22       38.40      2.20 o 
  -1   2   4      199.53      186.31      3.70 o 
   0   2   4     2489.10     2407.02    151.70 o 
   1   2   4       62.41       76.24      3.09 o 
   2   2   4      236.62      225.58      4.76 o 
   3   2   4     1353.28     1383.30     12.09 o 
   4   2   4       71.31       71.37      3.58 o 
   5   2   4        1.41       -0.49      2.41 o 
   6   2   4       78.62       69.74      5.07 o 
   7   2   4        1.58        6.24      3.88 o 
   8   2   4        2.25        6.99      4.06 o 
  -8   3   4        2.12        2.20      4.17 o 
  -7   3   4       13.17       17.07      3.52 o 
  -6   3   4        3.73        6.78      2.97 o 
  -5   3   4      177.97      167.71      6.12 o 
  -4   3   4       38.57       33.53      2.93 o 
  -3   3   4       60.84       69.72      3.44 o 
  -2   3   4      285.67      280.59      5.55 o 
  -1   3   4        8.64        6.10      1.06 o 
   0   3   4       45.55       49.92      3.99 o 
   1   3   4     3991.14     3580.93     77.80 o 
   2   3   4       61.90       77.59      3.33 o 
   3   3   4        5.64        2.50      1.43 o 
   4   3   4       36.84       41.54      3.15 o 
   5   3   4       18.14       16.52      3.18 o 
   6   3   4      100.65       94.20      6.40 o 
   7   3   4        8.08        5.13      4.06 o 
   8   3   4       10.63        8.29      3.82 o 
  -8   4   4        0.81        1.94      3.41 o 
  -7   4   4        7.05        9.16      3.62 o 
  -6   4   4       17.02       14.11      3.50 o 
  -5   4   4       38.25       37.00      4.02 o 
  -4   4   4      155.79      144.73      5.72 o 
  -3   4   4      328.05      328.87      7.50 o 
  -2   4   4       19.84       13.42      1.72 o 
  -1   4   4      795.68      789.20      9.45 o 
   0   4   4        1.85        2.43      1.47 o 
   1   4   4      827.33      859.66      9.70 o 
   2   4   4       91.90      107.74      4.36 o 
   3   4   4        3.03        2.21      2.09 o 
   4   4   4        0.22        0.31      2.30 o 
   5   4   4       10.76       16.74      3.31 o 
   6   4   4        0.68        0.76      3.38 o 
   7   4   4        0.07       -3.47      4.16 o 
   8   4   4        0.12        2.24      3.40 o 
  -8   5   4        0.80       -3.54      3.54 o 
  -7   5   4        3.29        4.49      3.35 o 
  -6   5   4        9.92       15.73      3.32 o 
  -5   5   4       30.50       23.81      3.65 o 
  -4   5   4       19.84       17.59      2.96 o 
  -3   5   4      130.94       99.46      2.26 o 
  -2   5   4       16.79       16.07      2.51 o 
  -1   5   4       12.90       15.65      2.29 o 
   0   5   4        2.50        3.21      1.35 o 
   1   5   4       52.50       63.86      3.78 o 
   2   5   4      260.32      241.18      6.66 o 
   3   5   4        0.15        0.30      2.43 o 
   4   5   4       11.57       15.07      3.15 o 
   5   5   4        2.57        2.56      3.31 o 
   6   5   4       19.09       20.20      4.54 o 
   7   5   4        5.81        9.46      3.80 o 
  -7   6   4       13.52       12.07      3.50 o 
  -6   6   4        9.53       15.49      3.78 o 
  -5   6   4       24.12       25.28      3.90 o 
  -4   6   4        6.34        4.45      2.84 o 
  -3   6   4        2.33        2.72      2.45 o 
  -2   6   4       36.94       33.31      3.55 o 
  -1   6   4       31.84       37.67      3.47 o 
   0   6   4        0.00        2.07      1.63 o 
   1   6   4       39.08       33.81      3.54 o 
   2   6   4      204.46      185.35      6.76 o 
   3   6   4       35.66       37.22      4.37 o 
   4   6   4        0.41       -3.47      3.47 o 
   5   6   4        1.47        7.49      3.46 o 
   6   6   4        1.49        0.80      3.62 o 
   7   6   4        0.59        0.62      2.79 o 
  -6   7   4       30.00       29.98      4.32 o 
  -5   7   4        6.34        0.00      3.31 o 
  -4   7   4       82.43       83.33      5.71 o 
  -3   7   4        0.08        4.21      2.39 o 
  -2   7   4       18.56       16.12      3.35 o 
  -1   7   4       25.22       32.06      3.50 o 
   0   7   4        0.00        0.09      1.82 o 
   1   7   4        5.29        8.09      2.93 o 
   2   7   4       42.03       51.54      4.49 o 
   3   7   4       88.94      104.98      6.71 o 
   4   7   4       12.36       11.47      4.18 o 
   5   7   4        3.69        5.85      3.12 o 
   6   7   4        1.14        1.02      3.09 o 
  -5   8   4       16.66       10.93      3.97 o 
  -4   8   4       27.80       25.77      4.51 o 
  -3   8   4       44.75       48.64      4.76 o 
  -2   8   4        0.37       -3.41      3.41 o 
  -1   8   4        4.47       11.70      2.76 o 
   0   8   4        1.55       -0.22      2.84 o 
   1   8   4        1.77        1.82      3.40 o 
   2   8   4        0.22       -1.65      3.32 o 
   3   8   4       23.78       23.55      4.22 o 
   4   8   4        0.60        9.95      2.73 o 
  -3   9   4        1.43        0.45      2.92 o 
  -2   9   4       32.61       40.97      4.14 o 
  -1   9   4        0.90        3.07      2.86 o 
   0   9   4        0.81        4.47      2.07 o 
   1   9   4        0.61        3.66      2.88 o 
   2   9   4       21.98       15.63      3.48 o 
   3   9   4        0.81       -0.74      2.38 o 
  -9   1   5        5.83        7.12      3.55 o 
  -8   1   5       11.06       10.62      4.40 o 
  -7   1   5       81.50       78.00      5.78 o 
  -6   1   5       44.61       39.23      4.02 o 
  -5   1   5        8.25       11.56      2.31 o 
  -4   1   5      151.98      148.93      4.68 o 
  -3   1   5      414.73      450.45      6.54 o 
  -2   1   5      258.01      282.66      4.72 o 
  -1   1   5       18.40       17.55      2.00 o 
   0   1   5      337.74      421.63     14.30 o 
   1   1   5       84.88      113.40      3.43 o 
   2   1   5      146.93      138.21      4.06 o 
   3   1   5       26.28       29.31      2.41 o 
   4   1   5       36.15       45.37      3.08 o 
   5   1   5       36.59       37.27      3.58 o 
   6   1   5      157.31      132.24      6.73 o 
   7   1   5       33.34       33.79      5.72 o 
   8   1   5        9.23        5.66      5.04 o 
  -9   2   5       16.89       10.99      4.25 o 
  -8   2   5       19.47       28.89      4.56 o 
  -7   2   5       15.31       14.89      4.47 o 
  -6   2   5       15.10       11.88      3.32 o 
  -5   2   5      110.30      115.62      5.11 o 
  -4   2   5      102.10      106.97      4.32 o 
  -3   2   5       32.54       43.85      2.68 o 
  -2   2   5      278.66      252.66      4.77 o 
  -1   2   5     1245.67     1356.81     10.32 o 
   0   2   5        0.05       -0.31      0.73 o 
   1   2   5       93.10      120.28      3.82 o 
   2   2   5      402.29      455.70      6.62 o 
   3   2   5      196.88      203.63      5.35 o 
   4   2   5       33.36       34.62      2.91 o 
   5   2   5        5.34        7.19      2.39 o 
   6   2   5        7.47       11.16      3.77 o 
   7   2   5       72.70       73.48      6.18 o 
   8   2   5        0.56       -4.68      4.68 o 
  -8   3   5       37.58       45.39      4.99 o 
  -7   3   5       36.88       49.36      4.86 o 
  -6   3   5       99.94      111.54      5.90 o 
  -5   3   5       15.80       10.51      3.21 o 
  -4   3   5      208.85      216.37      6.20 o 
  -3   3   5      468.70      453.82      7.60 o 
  -2   3   5      223.39      227.19      5.36 o 
  -1   3   5      940.69      857.51      1.26 o 
   0   3   5     1341.13     1380.43     78.20 o 
   1   3   5      217.41      241.54      5.13 o 
   2   3   5      150.22      154.14      4.63 o 
   3   3   5       70.79       86.52      3.81 o 
   4   3   5       26.79       33.38      3.11 o 
   5   3   5       41.99       41.62      3.98 o 
   6   3   5        1.40        5.01      3.38 o 
   7   3   5        0.01       -3.52      4.29 o 
   8   3   5       24.00       17.17      4.89 o 
  -8   4   5        4.91        5.71      3.62 o 
  -7   4   5       35.22       31.95      4.75 o 
  -6   4   5        3.63       -1.11      3.29 o 
  -5   4   5       21.47       19.46      3.24 o 
  -4   4   5        2.53        1.86      2.23 o 
  -3   4   5        7.91        5.55      2.10 o 
  -2   4   5       79.92       54.82      1.66 o 
  -1   4   5      246.38      232.50      5.63 o 
   0   4   5      140.26      174.86     11.33 o 
   1   4   5     3153.14     3031.63     18.63 o 
   2   4   5     1642.64     1657.43     14.63 o 
   3   4   5       13.55       21.12      2.58 o 
   4   4   5       20.30       16.64      2.97 o 
   5   4   5       19.06       27.29      3.45 o 
   6   4   5        0.44        0.26      3.67 o 
   7   4   5        5.49        8.18      3.84 o 
   8   4   5        8.16        3.91      3.57 o 
  -8   5   5       18.92       19.93      4.33 o 
  -7   5   5       32.69       39.30      4.84 o 
  -6   5   5       12.85       13.03      3.40 o 
  -5   5   5        2.51       -0.41      3.49 o 
  -4   5   5        7.52        8.02      2.49 o 
  -3   5   5       17.36       13.86      2.03 o 
  -2   5   5      112.52      103.18      4.60 o 
  -1   5   5       13.77       18.07      2.28 o 
   0   5   5       57.75       64.17      2.51 o 
   1   5   5      101.54      106.17      4.70 o 
   2   5   5       29.86       30.50      3.21 o 
   3   5   5        3.16        7.02      2.75 o 
   4   5   5        1.05       -2.97      2.97 o 
   5   5   5        0.69        4.09      2.96 o 
   6   5   5        4.68       -4.28      4.28 o 
   7   5   5        0.08       -3.62      3.62 o 
  -7   6   5        3.43        3.45      3.93 o 
  -6   6   5        5.15        5.55      3.19 o 
  -5   6   5        2.28        3.20      2.98 o 
  -4   6   5       39.63       34.39      2.97 o 
  -3   6   5        0.05        2.21      2.08 o 
  -2   6   5        0.09       -1.19      2.41 o 
  -1   6   5       36.38       34.36      3.34 o 
   0   6   5       58.51       61.69      2.74 o 
   1   6   5        0.20        6.04      2.35 o 
   2   6   5      254.59      271.26      8.05 o 
   3   6   5      685.18      769.56     14.31 o 
   4   6   5       93.62       97.94      6.36 o 
   5   6   5        0.36        7.67      3.43 o 
   6   6   5       62.56       55.62      5.74 o 
  -6   7   5        4.85       10.24      3.49 o 
  -5   7   5       38.91       34.12      3.25 o 
  -4   7   5       40.26       39.33      4.67 o 
  -3   7   5       26.21       24.81      3.60 o 
  -2   7   5        4.68        5.65      2.56 o 
  -1   7   5        8.91       10.38      2.80 o 
   0   7   5        1.54        4.22      1.76 o 
   1   7   5        0.05       -1.02      2.59 o 
   2   7   5        9.66       12.37      3.88 o 
   3   7   5        3.46        4.51      3.87 o 
   4   7   5       28.43       32.42      4.68 o 
   5   7   5       31.64       31.06      4.24 o 
   6   7   5       38.79       31.36      3.69 o 
  -5   8   5       18.05       19.50      3.97 o 
  -4   8   5        5.22        6.70      3.54 o 
  -3   8   5       51.91       55.98      5.36 o 
  -2   8   5       32.94       35.19      4.24 o 
  -1   8   5        7.81       10.76      3.16 o 
   0   8   5       11.86       15.01      2.60 o 
   1   8   5       58.53       64.00      5.35 o 
   2   8   5       18.00       20.41      4.16 o 
   3   8   5       17.70       17.56      3.86 o 
   4   8   5        0.03        1.97      2.84 o 
  -3   9   5        0.81        2.22      3.05 o 
  -2   9   5        8.75        5.56      3.27 o 
  -1   9   5       26.23       30.28      4.07 o 
   0   9   5        5.34        5.17      2.52 o 
   1   9   5       13.07       10.35      3.54 o 
   2   9   5       34.88       41.47      4.06 o 
  -9   0   6       14.65       16.11      3.54 o 
  -8   0   6       25.26       14.88      4.61 o 
  -7   0   6        0.52       -1.40      3.35 o 
  -6   0   6       15.70       10.29      3.89 o 
  -5   0   6     1321.16     1370.47     14.17 o 
  -4   0   6     1876.42     1881.31     14.62 o 
  -3   0   6      125.19      136.55      4.64 o 
  -2   0   6      619.79      569.27      7.01 o 
  -1   0   6       62.83       82.50      2.83 o 
   0   0   6     4428.42     3034.71    109.23 o 
   1   0   6      367.76      365.04      5.37 o 
   2   0   6      120.32      136.15      4.02 o 
   3   0   6       11.32        5.06      3.32 o 
   4   0   6       42.09       49.85      3.37 o 
   5   0   6      145.60      130.17      5.54 o 
   6   0   6       13.11       14.45      4.20 o 
   7   0   6       91.22       87.00      6.77 o 
   8   0   6       50.67       49.74      6.29 o 
  -9   1   6       15.88        8.07      3.46 o 
  -8   1   6        5.15       10.30      3.95 o 
  -7   1   6       32.75       27.45      4.34 o 
  -6   1   6      151.91      171.61      6.75 o 
  -5   1   6       35.38       36.71      3.31 o 
  -4   1   6        5.45        5.49      1.90 o 
  -3   1   6      779.53      756.57      8.73 o 
  -2   1   6      334.32      368.98      5.60 o 
  -1   1   6        6.63        5.77      1.21 o 
   0   1   6      201.02      282.27     16.93 o 
   1   1   6      237.62      221.72      4.75 o 
   2   1   6        0.66        0.36      1.37 o 
   3   1   6      718.38      719.06      9.08 o 
   4   1   6        0.23        0.94      1.83 o 
   5   1   6        1.15        2.04      2.41 o 
   6   1   6      512.18      465.21     11.37 o 
   7   1   6        3.79       -3.66      4.51 o 
   8   1   6       16.28       12.14      5.22 o 
  -9   2   6        0.05        0.99      3.17 o 
  -8   2   6        0.44        2.43      3.50 o 
  -7   2   6      159.00      165.54      7.46 o 
  -6   2   6      101.47      100.34      5.63 o 
  -5   2   6       16.03        6.73      2.66 o 
  -4   2   6      426.28      444.81      7.75 o 
  -3   2   6      446.61      487.13      7.51 o 
  -2   2   6      279.38      319.54      5.60 o 
  -1   2   6     1491.72     1311.39     10.57 o 
   0   2   6      178.65      150.84     96.08 o 
   1   2   6       25.93       30.41      2.32 o 
   2   2   6        0.15        2.60      1.50 o 
   3   2   6       55.65       50.09      3.24 o 
   4   2   6        4.65        5.86      2.02 o 
   5   2   6      100.19       96.21      5.14 o 
   6   2   6        0.03        1.85      2.96 o 
   7   2   6        4.11       -1.76      4.34 o 
   8   2   6      116.14      112.03      8.10 o 
  -8   3   6        0.78       -0.27      3.55 o 
  -7   3   6       20.04       22.85      3.91 o 
  -6   3   6       68.94       73.85      4.82 o 
  -5   3   6        0.24       -0.68      2.26 o 
  -4   3   6       18.19       26.84      2.73 o 
  -3   3   6        7.28        5.26      1.93 o 
  -2   3   6      806.37      735.76      9.10 o 
  -1   3   6      187.75      173.33      1.50 o 
   0   3   6      150.91      170.22     21.84 o 
   1   3   6       80.09       79.22      3.50 o 
   2   3   6      699.16      734.25      9.15 o 
   3   3   6       45.12       34.24      3.12 o 
   4   3   6       55.45       58.43      3.69 o 
   5   3   6      140.97      129.64      6.13 o 
   6   3   6        2.35       -0.76      3.21 o 
   7   3   6       22.49       21.39      4.95 o 
   8   3   6        4.88        5.12      3.87 o 
  -8   4   6        0.20       -3.76      3.76 o 
  -7   4   6        3.36        2.85      3.45 o 
  -6   4   6        1.78       -0.69      3.12 o 
  -5   4   6      103.84       96.25      5.46 o 
  -4   4   6       24.30       25.44      2.78 o 
  -3   4   6      227.86      238.09      6.50 o 
  -2   4   6       10.88        8.09      1.57 o 
  -1   4   6      106.08      105.37      4.02 o 
   0   4   6       14.72       13.48      1.40 o 
   1   4   6      500.10      529.55      8.31 o 
   2   4   6      108.33       92.57      4.43 o 
   3   4   6        4.30        5.46      2.31 o 
   4   4   6        0.09        2.96      2.34 o 
   5   4   6        0.37       -1.74      2.72 o 
   6   4   6        0.93        3.84      3.00 o 
   7   4   6        0.02       -2.66      3.98 o 
  -7   5   6       26.92       21.88      4.46 o 
  -6   5   6        0.92       -3.77      3.77 o 
  -5   5   6       53.39       67.07      4.83 o 
  -4   5   6        2.54        0.73      2.43 o 
  -3   5   6        5.16        1.92      1.74 o 
  -2   5   6      397.09      386.85      8.67 o 
  -1   5   6        0.45        2.72      1.67 o 
   0   5   6        5.79        9.34      1.35 o 
   1   5   6      196.76      192.57      5.97 o 
   2   5   6       11.32       16.12      2.54 o 
   3   5   6       88.08       94.18      5.17 o 
   4   5   6       10.76       14.44      3.34 o 
   5   5   6        4.36        7.80      4.18 o 
   6   5   6       56.16       57.65      5.93 o 
   7   5   6        4.15       -0.51      3.33 o 
  -7   6   6       31.78       31.12      4.83 o 
  -6   6   6       29.70       28.62      4.67 o 
  -5   6   6        7.32        4.16      3.71 o 
  -4   6   6       48.37       36.81      2.84 o 
  -3   6   6       14.23       12.45      3.16 o 
  -2   6   6        1.64        1.73      2.28 o 
  -1   6   6       89.42       84.69      4.58 o 
   0   6   6       23.29       31.54      3.68 o 
   1   6   6       22.14       24.41      3.47 o 
   2   6   6       21.83       27.67      3.97 o 
   3   6   6       10.03       11.52      3.95 o 
   4   6   6       23.19       19.44      4.32 o 
   5   6   6        0.34        4.58      3.29 o 
   6   6   6        0.44       -1.28      3.62 o 
  -6   7   6        1.80        1.29      2.88 o 
  -5   7   6        1.74        7.40      2.89 o 
  -4   7   6       75.50       88.47      6.25 o 
  -3   7   6        3.69        6.97      2.94 o 
  -2   7   6       10.34       12.84      3.25 o 
  -1   7   6       66.46       67.52      5.07 o 
   0   7   6        0.06       -1.20      1.92 o 
   1   7   6       24.52       30.71      3.92 o 
   2   7   6       42.27       45.05      4.68 o 
   3   7   6        0.31       -1.45      3.91 o 
   4   7   6       12.63       13.11      4.05 o 
   5   7   6        6.77        0.24      3.63 o 
  -5   8   6        5.20        6.10      2.82 o 
  -4   8   6       37.96       32.46      4.40 o 
  -3   8   6        6.62        5.89      3.61 o 
  -2   8   6        9.76        6.92      3.43 o 
  -1   8   6        4.02        4.57      3.19 o 
   0   8   6       10.03       11.62      2.57 o 
   1   8   6        0.03        1.89      3.08 o 
   2   8   6       36.12       36.83      4.92 o 
   3   8   6       50.49       51.66      4.78 o 
   4   8   6        0.37        2.18      3.09 o 
  -3   9   6       11.56       13.58      3.54 o 
  -2   9   6        0.07       -2.97      2.97 o 
  -1   9   6        7.34       12.45      3.41 o 
   0   9   6       14.41       15.77      2.59 o 
   1   9   6        5.31       -0.66      3.27 o 
   2   9   6        2.32       -2.96      2.96 o 
  -9   1   7        0.12        1.86      2.70 o 
  -8   1   7        3.40        4.84      3.49 o 
  -7   1   7      104.13      104.49      6.42 o 
  -6   1   7      294.27      304.95      8.87 o 
  -5   1   7      110.98      118.17      4.93 o 
  -4   1   7       39.13       40.97      3.02 o 
  -3   1   7      143.26      166.30      4.77 o 
  -2   1   7       15.34       19.74      2.12 o 
  -1   1   7      765.29      818.89      8.28 o 
   0   1   7       77.11       91.68      2.35 o 
   1   1   7        0.86       -1.25      1.41 o 
   2   1   7       17.43       24.07      2.36 o 
   3   1   7      102.93      106.13      4.29 o 
   4   1   7        1.81       -0.87      2.05 o 
   5   1   7        6.43        3.24      2.61 o 
   6   1   7       50.68       50.58      4.95 o 
   7   1   7        0.26        7.35      3.77 o 
   8   1   7        4.11        2.92      3.99 o 
  -9   2   7        2.39        5.16      3.34 o 
  -8   2   7       12.85        9.92      4.22 o 
  -7   2   7       11.67       11.24      3.95 o 
  -6   2   7       22.12       19.62      3.32 o 
  -5   2   7       14.33       11.06      2.82 o 
  -4   2   7        0.15        2.43      1.76 o 
  -3   2   7      753.01      725.86      9.33 o 
  -2   2   7        5.17        4.50      1.59 o 
  -1   2   7      245.39      265.07      5.10 o 
   0   2   7      259.53      257.51    158.08 o 
   1   2   7     1073.01     1226.88     10.88 o 
   2   2   7      708.06      717.77      8.89 o 
   3   2   7      139.03      139.34      4.92 o 
   4   2   7       16.17       14.61      2.61 o 
   5   2   7       56.57       52.06      4.23 o 
   6   2   7       47.99       46.61      4.74 o 
   7   2   7       38.73       36.70      5.58 o 
   8   2   7        6.19        7.74      4.30 o 
  -8   3   7       21.20       16.01      4.86 o 
  -7   3   7       84.83      103.07      6.47 o 
  -6   3   7       52.00       47.60      4.69 o 
  -5   3   7       13.38       13.13      2.94 o 
  -4   3   7      250.97      245.91      6.89 o 
  -3   3   7      109.41      108.72      4.25 o 
  -2   3   7      127.00      152.40      4.69 o 
  -1   3   7      681.88      597.68      1.40 o 
   0   3   7      268.52      297.41     28.53 o 
   1   3   7        0.59        0.64      1.42 o 
   2   3   7      887.03      850.25     10.18 o 
   3   3   7       53.31       51.39      3.53 o 
   4   3   7        7.66       11.99      2.43 o 
   5   3   7        3.61        7.81      2.88 o 
   6   3   7        0.41       -2.38      3.72 o 
   7   3   7       33.44       40.39      5.51 o 
   8   3   7        0.89       -1.12      3.89 o 
  -8   4   7       21.60       18.38      4.71 o 
  -7   4   7       18.08       26.91      3.91 o 
  -6   4   7      105.45       86.05      6.36 o 
  -5   4   7       83.68       77.67      5.03 o 
  -4   4   7       19.20       21.33      2.97 o 
  -3   4   7      180.74      191.95      6.01 o 
  -2   4   7        0.36       -1.13      1.69 o 
  -1   4   7       44.50       44.45      2.85 o 
   0   4   7       14.81       16.19      2.34 o 
   1   4   7        5.31        9.21      1.88 o 
   2   4   7       23.72       31.76      2.86 o 
   3   4   7      428.67      419.45      8.85 o 
   4   4   7      321.16      319.85      8.74 o 
   5   4   7       29.44       35.54      3.95 o 
   6   4   7        1.58        1.70      3.74 o 
   7   4   7        3.42       -2.66      4.32 o 
  -7   5   7        4.32       10.54      3.51 o 
  -6   5   7       23.80       34.11      4.18 o 
  -5   5   7       76.66       71.00      5.41 o 
  -4   5   7        3.25        4.30      2.70 o 
  -3   5   7       32.69       24.40      2.05 o 
  -2   5   7        1.15        2.85      2.05 o 
  -1   5   7        5.11        8.34      2.38 o 
   0   5   7       13.20       14.35      1.69 o 
   1   5   7        1.49       -2.46      2.51 o 
   2   5   7      357.67      363.15      8.65 o 
   3   5   7        7.60        9.63      3.29 o 
   4   5   7       70.67       77.15      5.22 o 
   5   5   7       26.58       27.86      4.66 o 
   6   5   7        0.06       -1.74      4.05 o 
   7   5   7        0.02       -3.44      3.44 o 
  -7   6   7      107.59       96.84      6.76 o 
  -6   6   7       65.57       62.47      5.77 o 
  -5   6   7        0.10       -2.91      2.91 o 
  -4   6   7       16.69       13.84      2.87 o 
  -3   6   7       89.80       87.02      5.23 o 
  -2   6   7       72.75       63.13      4.88 o 
  -1   6   7       48.36       44.31      3.93 o 
   0   6   7       69.46       69.61      3.17 o 
   1   6   7        9.62       14.92      3.22 o 
   2   6   7      451.95      490.70     11.46 o 
   3   6   7       87.44       96.79      5.94 o 
   4   6   7       23.30       25.53      4.83 o 
   5   6   7       29.05       36.26      4.91 o 
   6   6   7       35.31       33.96      4.91 o 
  -6   7   7        1.86       -3.56      3.56 o 
  -5   7   7       21.21       19.43      3.34 o 
  -4   7   7       13.36        9.21      3.45 o 
  -3   7   7        3.61        3.56      2.78 o 
  -2   7   7       48.46       48.53      4.63 o 
  -1   7   7       24.29       20.33      4.01 o 
   0   7   7        2.46        3.89      4.69 o 
   1   7   7        1.46       -1.73      3.14 o 
   2   7   7       11.24        5.80      3.77 o 
   3   7   7       38.35       32.87      5.14 o 
   4   7   7        5.60        9.09      4.06 o 
   5   7   7        0.19       -1.42      3.38 o 
  -4   8   7        1.17        3.14      3.14 o 
  -3   8   7        1.20        0.95      2.90 o 
  -2   8   7       10.90       13.86      3.54 o 
  -1   8   7        9.38        4.91      3.63 o 
   0   8   7       38.06       43.48      6.72 o 
   1   8   7       57.93       66.90      5.46 o 
   2   8   7       22.27       24.35      3.90 o 
   3   8   7      113.98      126.95      6.52 o 
   4   8   7        9.92        7.29      3.35 o 
  -2   9   7       24.09       26.58      3.94 o 
  -1   9   7        7.21        1.79      2.92 o 
   0   9   7        6.88        4.62      2.36 o 
   1   9   7        0.64       -0.44      2.77 o 
   2   9   7        3.09        4.83      2.75 o 
  -9   0   8        0.38        1.70      2.46 o 
  -8   0   8       53.73       59.23      5.33 o 
  -7   0   8       45.64       55.77      5.36 o 
  -6   0   8        0.27       -2.34      2.74 o 
  -5   0   8      519.45      523.64      9.81 o 
  -4   0   8        2.63        0.13      2.23 o 
  -3   0   8      483.04      577.60      7.91 o 
  -2   0   8     6566.99     4326.53     87.68 o 
  -1   0   8      901.18      927.71      9.05 o 
   0   0   8     1750.59     1520.06    100.89 o 
   1   0   8      925.83      965.36      9.63 o 
   2   0   8      294.33      314.33      6.03 o 
   3   0   8     1396.56     1422.51     13.56 o 
   4   0   8       51.07       53.02      3.91 o 
   5   0   8       30.30       26.02      3.71 o 
   6   0   8      108.62       97.31      6.23 o 
   7   0   8      127.31      128.02      7.77 o 
   8   0   8        6.10        2.98      4.96 o 
  -9   1   8        0.36        0.00      2.96 o 
  -8   1   8        0.81        2.64      3.93 o 
  -7   1   8        5.78        7.60      3.62 o 
  -6   1   8       10.51       12.81      3.13 o 
  -5   1   8       12.68       12.69      2.45 o 
  -4   1   8      107.29      106.45      4.24 o 
  -3   1   8      601.48      593.95      8.25 o 
  -2   1   8       20.33       33.28      2.43 o 
  -1   1   8      220.16      201.38      4.80 o 
   0   1   8       50.75       56.21      4.24 o 
   1   1   8      359.85      381.89      6.20 o 
   2   1   8      205.52      215.64      5.58 o 
   3   1   8      111.96      109.62      4.44 o 
   4   1   8        0.05        1.69      2.13 o 
   5   1   8        0.93        1.35      2.75 o 
   6   1   8        5.93        4.70      3.60 o 
   7   1   8       44.50       48.17      5.84 o 
   8   1   8       24.00       22.72      5.50 o 
  -8   2   8       37.57       32.45      5.15 o 
  -7   2   8       13.13        9.71      4.15 o 
  -6   2   8      134.29      146.53      6.84 o 
  -5   2   8      175.54      162.64      6.28 o 
  -4   2   8      375.34      364.53      7.89 o 
  -3   2   8      113.59      123.66      4.33 o 
  -2   2   8      107.46       79.46      3.31 o 
  -1   2   8       14.37       12.66      1.84 o 
   0   2   8        9.08        4.20      4.71 o 
   1   2   8      250.67      266.09      5.52 o 
   2   2   8      252.65      264.63      6.17 o 
   3   2   8        8.27        4.22      2.27 o 
   4   2   8       29.61       28.26      3.19 o 
   5   2   8        1.03       -3.08      3.08 o 
   6   2   8        1.46       -3.11      3.53 o 
   7   2   8       14.98       11.93      5.01 o 
   8   2   8       11.39        8.30      4.48 o 
  -8   3   8       11.57        9.92      3.96 o 
  -7   3   8       32.89       28.28      4.61 o 
  -6   3   8      208.73      218.67      8.34 o 
  -5   3   8       18.07       10.95      3.17 o 
  -4   3   8        0.52       -2.09      2.09 o 
  -3   3   8        3.78        6.01      1.98 o 
  -2   3   8        5.59        6.41      1.91 o 
  -1   3   8      173.71      150.83      4.68 o 
   0   3   8      138.12      142.26      8.29 o 
   1   3   8       23.76       19.87      2.35 o 
   2   3   8       67.43       76.02      3.73 o 
   3   3   8      213.38      227.89      6.43 o 
   4   3   8       12.56       12.16      3.07 o 
   5   3   8        1.47        3.96      3.19 o 
   6   3   8       11.62        6.40      4.47 o 
   7   3   8       12.00        9.11      4.66 o 
  -8   4   8        9.08       16.58      3.89 o 
  -7   4   8        8.83        7.55      3.63 o 
  -6   4   8       37.46       48.31      5.09 o 
  -5   4   8       20.09       12.33      3.58 o 
  -4   4   8       18.80       17.40      2.84 o 
  -3   4   8       82.79       85.82      4.44 o 
  -2   4   8       59.61       57.21      3.61 o 
  -1   4   8      316.83      312.67      6.96 o 
   0   4   8       80.40       75.82      7.21 o 
   1   4   8       14.99       12.23      2.47 o 
   2   4   8       95.50       97.21      4.60 o 
   3   4   8        6.34        9.30      2.48 o 
   4   4   8       46.20       39.95      4.24 o 
   5   4   8       78.32       91.10      6.11 o 
   6   4   8        0.99        8.86      3.82 o 
   7   4   8        0.64        1.19      4.10 o 
  -7   5   8        4.23        3.15      3.95 o 
  -6   5   8       18.47       12.86      4.88 o 
  -5   5   8        1.84        6.61      3.14 o 
  -4   5   8        2.33       -1.34      2.69 o 
  -3   5   8        6.67        3.26      2.77 o 
  -2   5   8       74.30       77.33      4.48 o 
  -1   5   8        7.40        4.44      2.05 o 
   0   5   8      181.52      201.08     18.45 o 
   1   5   8        5.28        5.20      2.34 o 
   2   5   8      109.13      122.10      5.68 o 
   3   5   8        0.00        1.17      2.74 o 
   4   5   8       45.61       37.71      4.96 o 
   5   5   8        9.37       17.02      3.31 o 
   6   5   8        0.79        3.50      4.07 o 
  -7   6   8        7.31       10.72      3.64 o 
  -6   6   8       31.36       33.29      4.33 o 
  -5   6   8       13.25       14.68      3.64 o 
  -4   6   8        0.24        0.43      2.83 o 
  -3   6   8        8.36        5.83      3.16 o 
  -2   6   8       43.44       31.12      2.53 o 
  -1   6   8       30.11       30.90      3.11 o 
   0   6   8        0.08       -0.41      2.60 o 
   1   6   8       34.04       32.78      3.79 o 
   2   6   8       51.74       51.99      4.87 o 
   3   6   8        3.82       -4.03      4.03 o 
   4   6   8        6.22        4.48      4.06 o 
   5   6   8        1.85        5.57      4.22 o 
   6   6   8       12.70       14.12      3.24 o 
  -6   7   8        3.69        5.05      3.45 o 
  -5   7   8        0.15        3.01      3.08 o 
  -4   7   8       19.14       22.41      3.85 o 
  -3   7   8       30.65       29.40      3.21 o 
  -2   7   8        5.22       -1.32      3.20 o 
  -1   7   8        0.00        0.64      2.55 o 
   0   7   8       47.76       52.07      3.30 o 
   1   7   8        8.45       14.90      3.99 o 
   2   7   8        1.92        1.20      3.55 o 
   3   7   8      176.58      176.76      8.46 o 
   4   7   8       26.02       27.15      4.50 o 
   5   7   8        0.03        2.12      3.10 o 
  -4   8   8        3.27       -3.39      3.39 o 
  -3   8   8       18.71       17.36      3.78 o 
  -2   8   8       29.36       29.62      4.40 o 
  -1   8   8       65.00       62.11      5.54 o 
   0   8   8       34.58       37.21      3.51 o 
   1   8   8       11.50        4.64      4.36 o 
   2   8   8       30.43       27.71      5.09 o 
   3   8   8        2.91       -1.17      3.57 o 
  -2   9   8       26.69       27.79      4.04 o 
  -1   9   8        3.12        2.23      3.06 o 
   0   9   8        4.56        7.12      2.28 o 
   1   9   8        2.77        0.22      2.98 o 
  -9   1   9        0.55       -2.26      2.68 o 
  -8   1   9       11.58        7.24      3.98 o 
  -7   1   9       48.34       57.91      5.27 o 
  -6   1   9       64.93       80.03      4.89 o 
  -5   1   9       28.67       27.47      3.48 o 
  -4   1   9       54.34       68.27      3.58 o 
  -3   1   9      506.53      521.16      8.00 o 
  -2   1   9      186.92      206.08      5.28 o 
  -1   1   9      254.45      295.52      5.59 o 
   0   1   9        2.80        4.03      1.04 o 
   1   1   9        1.80        2.94      1.63 o 
   2   1   9      198.14      202.83      5.62 o 
   3   1   9      128.03      127.16      5.01 o 
   4   1   9        7.85       11.42      2.66 o 
   5   1   9       11.86       11.79      3.20 o 
   6   1   9       23.70       25.03      4.35 o 
   7   1   9       27.06       17.53      5.14 o 
   8   1   9        3.79        5.47      4.38 o 
  -8   2   9        0.60       -2.85      3.99 o 
  -7   2   9        3.58        2.01      3.65 o 
  -6   2   9        0.00        2.79      3.28 o 
  -5   2   9      277.44      291.09      8.08 o 
  -4   2   9       49.00       44.30      3.56 o 
  -3   2   9        4.30        5.34      1.82 o 
  -2   2   9      222.75      240.18      5.75 o 
  -1   2   9       52.45       38.47      2.54 o 
   0   2   9      385.69      404.11     29.20 o 
   1   2   9        0.09       -0.78      1.63 o 
   2   2   9       20.37       22.96      2.36 o 
   3   2   9        5.26        3.70      2.29 o 
   4   2   9      104.39      105.14      5.28 o 
   5   2   9       44.26       39.73      4.30 o 
   6   2   9        1.16        3.87      3.61 o 
   7   2   9        4.28        9.05      4.31 o 
  -8   3   9       37.46       37.01      4.77 o 
  -7   3   9        0.63        2.84      3.61 o 
  -6   3   9        0.04        2.48      3.61 o 
  -5   3   9      147.33      163.70      6.69 o 
  -4   3   9      147.06      132.44      5.54 o 
  -3   3   9      187.94      185.11      5.97 o 
  -2   3   9      452.21      441.79      7.93 o 
  -1   3   9        7.31        5.66      1.73 o 
   0   3   9        4.51        2.64      0.71 o 
   1   3   9      107.58      104.87      4.24 o 
   2   3   9       75.80       74.42      3.67 o 
   3   3   9        0.23       -0.16      2.33 o 
   4   3   9      316.25      315.52      8.78 o 
   5   3   9       50.10       53.60      4.96 o 
   6   3   9        0.02       -3.21      3.95 o 
   7   3   9        6.41        0.31      4.86 o 
  -8   4   9        2.87       -1.46      3.60 o 
  -7   4   9       30.84       35.90      5.14 o 
  -6   4   9      622.89      704.07     14.61 o 
  -5   4   9       62.70       58.49      4.97 o 
  -4   4   9        3.89        5.30      2.48 o 
  -3   4   9       20.18       18.38      2.63 o 
  -2   4   9       28.05       28.00      3.02 o 
  -1   4   9       77.06       70.67      3.52 o 
   0   4   9        2.37        2.24      2.45 o 
   1   4   9       15.41       16.68      2.42 o 
   2   4   9       54.67       67.76      4.02 o 
   3   4   9        3.95        4.22      2.62 o 
   4   4   9        8.87        6.18      3.33 o 
   5   4   9       15.64       22.34      4.42 o 
   6   4   9       64.48       68.43      6.57 o 
   7   4   9       42.72       32.53      5.41 o 
  -7   5   9        6.28        2.32      3.59 o 
  -6   5   9        8.60       11.83      3.85 o 
  -5   5   9        0.33       -2.04      3.09 o 
  -4   5   9        5.31        5.44      2.90 o 
  -3   5   9       42.92       38.48      3.56 o 
  -2   5   9       98.21       77.14      4.57 o 
  -1   5   9       17.33       13.00      2.20 o 
   0   5   9       82.16       84.36      5.34 o 
   1   5   9        8.48       12.25      2.58 o 
   2   5   9        1.80        2.70      2.73 o 
   3   5   9       81.41       98.30      5.81 o 
   4   5   9        1.16        4.92      2.65 o 
   5   5   9        2.21       -0.85      3.92 o 
   6   5   9        1.50        8.69      3.68 o 
  -6   6   9        0.38       -3.68      3.68 o 
  -5   6   9       79.21       69.98      5.81 o 
  -4   6   9      152.74      137.25      7.15 o 
  -3   6   9       20.89       20.30      3.07 o 
  -2   6   9       11.42        9.97      2.95 o 
  -1   6   9        2.17       -0.37      2.91 o 
   0   6   9       58.48       53.02      3.09 o 
   1   6   9      161.17      173.42      7.20 o 
   2   6   9       15.82       17.38      3.99 o 
   3   6   9        0.25       -0.50      3.92 o 
   4   6   9        0.10       -1.37      3.62 o 
   5   6   9        0.17        0.56      3.82 o 
  -5   7   9       23.77       22.63      4.32 o 
  -4   7   9        0.24       -3.47      3.47 o 
  -3   7   9       46.74       41.95      3.44 o 
  -2   7   9       61.15       57.87      4.97 o 
  -1   7   9       54.70       49.30      5.16 o 
   0   7   9       21.83       25.59      2.88 o 
   1   7   9      137.26      148.92      7.53 o 
   2   7   9        3.00        1.26      3.81 o 
   3   7   9        8.55       13.70      4.47 o 
   4   7   9        1.25       -0.51      3.35 o 
  -4   8   9        0.14       -2.66      3.15 o 
  -3   8   9        0.36       -1.46      3.32 o 
  -2   8   9       11.52        8.00      3.49 o 
  -1   8   9       58.39       54.53      5.76 o 
   0   8   9        0.80        4.33      2.23 o 
   1   8   9        0.01       -3.55      3.55 o 
   2   8   9       38.19       34.33      4.85 o 
   3   8   9       60.47       45.33      4.61 o 
  -1   9   9        1.27       10.31      3.08 o 
   0   9   9       14.12        9.39      2.39 o 
  -8   0  10        2.29        1.96      3.16 o 
  -7   0  10       26.95       28.91      4.46 o 
  -6   0  10        2.41        0.86      2.95 o 
  -5   0  10      190.40      207.63      6.96 o 
  -4   0  10      115.14      109.65      4.79 o 
  -3   0  10       31.72       27.50      2.43 o 
  -2   0  10      178.88      171.56      4.85 o 
  -1   0  10      331.51      370.00      6.36 o 
   0   0  10      109.19      121.71      4.31 o 
   1   0  10      199.50      218.54      5.55 o 
   2   0  10      139.85      123.46      4.59 o 
   3   0  10      717.36      728.81     10.78 o 
   4   0  10      114.30      101.92      5.82 o 
   5   0  10      131.03      127.48      6.56 o 
   6   0  10       13.20       14.53      4.38 o 
   7   0  10        2.09        1.62      4.48 o 
  -8   1  10       18.07       20.45      4.13 o 
  -7   1  10        6.60        9.44      3.72 o 
  -6   1  10        3.45        9.10      2.77 o 
  -5   1  10       99.79      116.36      5.37 o 
  -4   1  10      465.01      413.29      8.52 o 
  -3   1  10        4.80        1.71      1.76 o 
  -2   1  10        4.59        1.64      1.41 o 
  -1   1  10     2737.75     2300.38     15.80 o 
   0   1  10       13.28       16.30      1.55 o 
   1   1  10        7.26        6.64      1.84 o 
   2   1  10       78.84       56.21      4.36 o 
   3   1  10       97.02      104.71      4.67 o 
   4   1  10       42.88       41.67      4.12 o 
   5   1  10       27.28       33.12      3.41 o 
   6   1  10       52.17       54.75      5.69 o 
   7   1  10        4.93        2.63      4.77 o 
  -8   2  10       30.38       23.36      4.43 o 
  -7   2  10        0.18       -3.07      3.72 o 
  -6   2  10      151.61      162.15      7.30 o 
  -5   2  10        0.13       -2.71      2.71 o 
  -4   2  10        0.01       -0.91      2.09 o 
  -3   2  10       69.27       68.42      3.56 o 
  -2   2  10      154.72      130.09      4.53 o 
  -1   2  10       44.86       27.17      2.53 o 
   0   2  10      566.29      582.34     23.09 o 
   1   2  10      397.19      403.00      7.12 o 
   2   2  10       52.79       53.37      3.31 o 
   3   2  10      102.08      112.15      4.85 o 
   4   2  10      225.89      243.62      7.68 o 
   5   2  10       14.35       17.60      3.92 o 
   6   2  10        1.24        3.24      3.81 o 
   7   2  10       34.15       29.25      5.40 o 
  -8   3  10        1.70        2.92      3.09 o 
  -7   3  10        6.35       11.36      3.64 o 
  -6   3  10       54.05       56.37      5.89 o 
  -5   3  10      303.00      314.96      9.30 o 
  -4   3  10       28.98       23.41      3.23 o 
  -3   3  10       15.22       17.29      2.79 o 
  -2   3  10      173.68      148.01      5.44 o 
  -1   3  10        0.08        1.12      1.49 o 
   0   3  10      203.59      194.59      8.62 o 
   1   3  10       37.31       38.05      2.90 o 
   2   3  10        5.43        3.76      2.15 o 
   3   3  10        3.84        0.34      2.30 o 
   4   3  10        3.28        3.88      2.99 o 
   5   3  10       65.25       65.39      5.68 o 
   6   3  10       13.63       13.23      4.53 o 
   7   3  10       17.11       11.03      4.81 o 
  -8   4  10       22.85       22.43      3.85 o 
  -7   4  10       15.23       17.81      4.07 o 
  -6   4  10       63.04       54.30      5.72 o 
  -5   4  10      128.20      135.11      7.02 o 
  -4   4  10       29.42       32.23      3.79 o 
  -3   4  10        0.87        0.16      2.31 o 
  -2   4  10       67.06       71.47      4.18 o 
  -1   4  10       33.84       36.20      2.88 o 
   0   4  10        0.03       -1.52      1.52 o 
   1   4  10       13.36       16.37      2.75 o 
   2   4  10       80.03       81.40      4.76 o 
   3   4  10       16.55       17.35      3.13 o 
   4   4  10       13.91       11.07      3.67 o 
   5   4  10       39.74       40.81      5.17 o 
   6   4  10        0.36       -2.18      4.23 o 
   7   4  10        4.67        3.62      3.67 o 
  -7   5  10        4.08        3.79      3.29 o 
  -6   5  10        2.65       -3.93      3.93 o 
  -5   5  10       15.79        6.59      4.17 o 
  -4   5  10      100.61      106.06      5.97 o 
  -3   5  10       13.15       11.18      2.93 o 
  -2   5  10        1.06        4.03      2.13 o 
  -1   5  10       24.04       26.36      2.80 o 
   0   5  10       16.30       15.97      2.26 o 
   1   5  10        0.10        0.00      2.56 o 
   2   5  10       90.83      107.43      5.83 o 
   3   5  10       69.31       76.86      5.37 o 
   4   5  10       55.97       65.59      5.20 o 
   5   5  10        4.12        7.07      4.13 o 
   6   5  10        1.12       -3.82      3.82 o 
  -6   6  10       22.28       21.12      4.41 o 
  -5   6  10        0.28        1.01      3.38 o 
  -4   6  10        1.79       -3.30      3.39 o 
  -3   6  10        0.80        2.18      2.61 o 
  -2   6  10        0.00        1.65      3.18 o 
  -1   6  10        7.43        5.62      3.22 o 
   0   6  10      132.17      125.31      7.94 o 
   1   6  10        0.10       -2.55      2.99 o 
   2   6  10        5.46        0.94      3.67 o 
   3   6  10        5.60        2.07      4.03 o 
   4   6  10       15.61       10.38      4.48 o 
   5   6  10        1.86        5.50      3.83 o 
  -5   7  10       15.82       19.26      4.24 o 
  -4   7  10        0.20        0.00      3.27 o 
  -3   7  10        0.24       -3.56      3.56 o 
  -2   7  10       81.49       90.72      5.68 o 
  -1   7  10        0.09       -2.35      3.27 o 
   0   7  10       21.67       22.40      2.87 o 
   1   7  10        1.91        2.72      3.66 o 
   2   7  10        2.96        3.36      3.74 o 
   3   7  10       54.41       53.38      5.89 o 
   4   7  10        1.53        2.80      3.35 o 
  -4   8  10        0.08       -1.44      2.87 o 
  -3   8  10        7.16        0.49      3.49 o 
  -2   8  10       17.32       19.58      3.76 o 
  -1   8  10       22.05       19.40      3.82 o 
   0   8  10       32.23       36.98      7.28 o 
   1   8  10        3.12       -3.22      3.53 o 
   2   8  10        0.12       -1.70      3.29 o 
   3   8  10       11.09        8.75      3.72 o 
  -8   1  11        0.00       -3.31      3.31 o 
  -7   1  11        0.11        0.77      3.31 o 
  -6   1  11       13.04       16.64      3.64 o 
  -5   1  11       33.63       32.63      3.80 o 
  -4   1  11        0.16        1.68      2.34 o 
  -3   1  11       12.66       15.04      2.05 o 
  -2   1  11       63.41       65.01      3.42 o 
  -1   1  11      333.23      346.73      6.83 o 
   0   1  11        1.24        1.35      1.18 o 
   1   1  11       69.58       67.70      3.75 o 
   2   1  11        1.93       -2.82      2.82 o 
   3   1  11        0.02        2.44      2.08 o 
   4   1  11        0.30        1.35      2.70 o 
   5   1  11       43.19       51.45      4.88 o 
   6   1  11       14.16       17.33      4.81 o 
   7   1  11       10.81       14.72      4.50 o 
  -8   2  11        0.06       -0.94      3.14 o 
  -7   2  11       26.25       29.91      4.72 o 
  -6   2  11      249.15      290.19      9.55 o 
  -5   2  11      114.65      124.10      6.01 o 
  -4   2  11      485.05      499.77     10.28 o 
  -3   2  11       20.26       20.08      2.55 o 
  -2   2  11       97.44       96.85      4.07 o 
  -1   2  11      289.54      291.79      6.57 o 
   0   2  11       32.17       32.57      3.90 o 
   1   2  11        3.79       -0.13      1.99 o 
   2   2  11        0.06       -2.11      2.11 o 
   3   2  11        1.55        1.19      2.61 o 
   4   2  11       16.93       12.88      3.58 o 
   5   2  11        6.85        7.14      3.78 o 
   6   2  11        0.88        2.49      4.31 o 
   7   2  11        0.44       -4.41      4.41 o 
  -8   3  11        8.44        4.14      3.33 o 
  -7   3  11       22.25       18.79      4.51 o 
  -6   3  11       97.65      109.93      6.87 o 
  -5   3  11       98.25      114.78      6.49 o 
  -4   3  11       22.25       21.29      3.52 o 
  -3   3  11      195.92      199.03      6.45 o 
  -2   3  11      219.94      192.54      6.14 o 
  -1   3  11       24.41       23.11      2.60 o 
   0   3  11       24.68       22.33      1.91 o 
   1   3  11        4.15        5.28      2.11 o 
   2   3  11        1.35        1.25      2.06 o 
   3   3  11       18.17       16.35      3.02 o 
   4   3  11        0.33        6.24      2.58 o 
   5   3  11       41.13       36.71      5.12 o 
   6   3  11        4.24        7.31      4.40 o 
   7   3  11       29.74       16.58      5.43 o 
  -7   4  11       10.30       13.94      3.79 o 
  -6   4  11        2.29       -3.69      3.69 o 
  -5   4  11        1.20        7.45      3.39 o 
  -4   4  11      413.72      445.50     10.95 o 
  -3   4  11      266.62      259.92      8.08 o 
  -2   4  11       58.60       68.26      4.23 o 
  -1   4  11        0.01        1.07      2.05 o 
   0   4  11      123.11       92.92     63.28 o 
   1   4  11       47.91       46.91      3.91 o 
   2   4  11      118.37      126.42      5.85 o 
   3   4  11        0.72        6.45      2.76 o 
   4   4  11        2.82        5.51      3.26 o 
   5   4  11        2.91        0.00      4.10 o 
   6   4  11        0.36       -3.76      4.39 o 
  -7   5  11       10.91       10.00      3.25 o 
  -6   5  11       31.38       32.18      4.57 o 
  -5   5  11      124.13      129.76      7.27 o 
  -4   5  11       25.73       26.35      3.94 o 
  -3   5  11       61.51       63.16      5.02 o 
  -2   5  11        7.66        5.23      2.27 o 
  -1   5  11       28.98       22.88      2.41 o 
   0   5  11        1.40        3.81      1.73 o 
   1   5  11      151.43      146.19      6.54 o 
   2   5  11       33.96       41.43      4.31 o 
   3   5  11        1.38        7.48      3.18 o 
   4   5  11        0.53        5.00      3.59 o 
   5   5  11        0.10        3.60      3.96 o 
   6   5  11        2.31        3.30      3.43 o 
  -6   6  11        2.14        3.74      3.01 o 
  -5   6  11       20.40       19.98      3.97 o 
  -4   6  11        2.62        4.12      3.30 o 
  -3   6  11       60.18       75.66      5.55 o 
  -2   6  11      263.60      236.17      2.98 o 
  -1   6  11      256.33      229.89      8.42 o 
   0   6  11        3.48        6.61      2.27 o 
   1   6  11       52.92       55.87      5.06 o 
   2   6  11       57.73       60.17      5.32 o 
   3   6  11       35.27       43.88      5.52 o 
   4   6  11        3.04        6.28      4.29 o 
   5   6  11        9.40        1.89      3.94 o 
  -5   7  11       22.18       24.42      4.21 o 
  -4   7  11       17.74       21.59      3.85 o 
  -3   7  11        8.24        0.99      3.09 o 
  -2   7  11        0.14        0.00      3.11 o 
  -1   7  11        8.13        7.06      3.33 o 
   0   7  11        3.58        0.38      2.41 o 
   1   7  11       10.20       10.25      4.00 o 
   2   7  11       13.91       13.54      4.53 o 
   3   7  11       14.55       23.24      4.74 o 
   4   7  11       18.38       15.80      3.81 o 
  -3   8  11       20.14       16.62      4.03 o 
  -2   8  11        9.34        3.93      3.74 o 
  -1   8  11        0.12        0.25      3.09 o 
   0   8  11       12.53       12.85      2.57 o 
   1   8  11        0.64        1.97      3.26 o 
   2   8  11        1.43       -3.33      3.33 o 
  -8   0  12        0.00       -2.81      2.81 o 
  -7   0  12        0.13       -1.02      3.20 o 
  -6   0  12      125.98      152.74      7.56 o 
  -5   0  12       41.04       51.09      4.56 o 
  -4   0  12     1386.06     1430.96     16.50 o 
  -3   0  12       93.59       99.25      5.43 o 
  -2   0  12       29.64       23.90      2.52 o 
  -1   0  12      383.08      381.30      7.84 o 
   0   0  12      856.80      844.84     33.42 o 
   1   0  12      481.95      507.03      8.71 o 
   2   0  12        7.31       12.76      2.43 o 
   3   0  12       41.93       49.80      3.99 o 
   4   0  12       10.34        4.89      3.42 o 
   5   0  12       64.57       64.92      5.79 o 
   6   0  12      134.20      129.42      8.50 o 
   7   0  12       32.04       27.08      5.27 o 
  -8   1  12        2.62        2.22      3.11 o 
  -7   1  12       53.99       56.60      5.83 o 
  -6   1  12       51.55       60.98      5.25 o 
  -5   1  12      113.10      113.81      6.10 o 
  -4   1  12       12.87       13.69      2.72 o 
  -3   1  12       49.65       46.03      3.30 o 
  -2   1  12       17.98       14.05      2.43 o 
  -1   1  12       62.88       57.96      3.43 o 
   0   1  12       81.87       82.44      2.84 o 
   1   1  12      263.92      256.99      6.65 o 
   2   1  12       45.98       44.38      3.52 o 
   3   1  12        5.19        5.90      2.81 o 
   4   1  12        0.10        1.08      3.20 o 
   5   1  12        2.62        9.99      3.73 o 
   6   1  12       11.85        5.65      5.01 o 
   7   1  12       10.87        7.34      5.10 o 
  -8   2  12        8.48        7.92      3.19 o 
  -7   2  12        0.07       -2.81      3.33 o 
  -6   2  12       85.33       83.11      6.40 o 
  -5   2  12      141.94      125.00      7.04 o 
  -4   2  12        9.71       10.21      2.96 o 
  -3   2  12        0.06        1.07      2.02 o 
  -2   2  12       39.89       35.77      3.02 o 
  -1   2  12       65.37       55.98      3.58 o 
   0   2  12       12.46       15.14      1.70 o 
   1   2  12       27.44       29.58      2.88 o 
   2   2  12        0.94        3.04      1.97 o 
   3   2  12      319.49      347.26      9.06 o 
   4   2  12      120.24      122.68      6.71 o 
   5   2  12       95.15       75.20      6.56 o 
   6   2  12       24.98       23.25      5.37 o 
   7   2  12        9.89        4.18      4.49 o 
  -8   3  12        1.50        1.50      2.56 o 
  -7   3  12       74.06       84.25      6.08 o 
  -6   3  12       21.23       23.91      4.28 o 
  -5   3  12      223.61      221.96      8.72 o 
  -4   3  12      553.00      538.20     11.70 o 
  -3   3  12       47.81       41.03      4.07 o 
  -2   3  12        0.06       -1.99      2.10 o 
  -1   3  12      201.09      200.78      6.34 o 
   0   3  12       80.75       88.12     11.31 o 
   1   3  12      176.81      193.18      6.31 o 
   2   3  12        6.11        3.81      2.85 o 
   3   3  12        4.23        3.84      3.22 o 
   4   3  12        1.04        2.68      3.76 o 
   5   3  12        0.38        2.64      3.83 o 
   6   3  12        1.33        5.53      4.20 o 
  -7   4  12        5.67        2.69      3.77 o 
  -6   4  12        4.16        6.11      3.78 o 
  -5   4  12       25.59       29.07      4.07 o 
  -4   4  12        4.56        1.89      3.94 o 
  -3   4  12      118.67      129.54      6.21 o 
  -2   4  12       87.84       87.08      4.79 o 
  -1   4  12       20.19       24.82      3.10 o 
   0   4  12        0.57       -1.76      1.76 o 
   1   4  12        4.36        5.33      2.78 o 
   2   4  12      131.49      138.81      6.49 o 
   3   4  12       33.04       36.66      4.42 o 
   4   4  12      130.61      140.49      7.84 o 
   5   4  12        6.73       11.09      4.57 o 
   6   4  12        0.08       -2.13      4.08 o 
  -7   5  12       15.40       11.79      3.39 o 
  -6   5  12       36.20       44.81      5.02 o 
  -5   5  12       78.05       72.85      6.10 o 
  -4   5  12        0.32       -0.94      3.08 o 
  -3   5  12        0.06        1.29      2.69 o 
  -2   5  12       28.27       27.50      3.85 o 
  -1   5  12       38.02       26.12      2.30 o 
   0   5  12       56.25       63.53      3.20 o 
   1   5  12        0.11       -3.24      3.24 o 
   2   5  12        9.16        8.46      3.42 o 
   3   5  12       20.71       28.57      4.07 o 
   4   5  12        2.54        5.26      4.10 o 
   5   5  12        2.86        0.00      4.41 o 
  -6   6  12       18.46       22.23      3.72 o 
  -5   6  12       23.62       33.68      4.17 o 
  -4   6  12        1.14        2.00      3.48 o 
  -3   6  12        6.55       14.39      3.22 o 
  -2   6  12        1.75       -0.93      3.41 o 
  -1   6  12        1.15        3.17      2.96 o 
   0   6  12       61.26       60.84      4.64 o 
   1   6  12       13.07       16.75      4.01 o 
   2   6  12        0.06        0.27      3.62 o 
   3   6  12        4.05       -2.25      4.24 o 
   4   6  12        0.00       -4.03      4.03 o 
  -4   7  12       35.16       32.24      4.91 o 
  -3   7  12       46.07       34.16      2.86 o 
  -2   7  12        9.00        6.27      3.51 o 
  -1   7  12       46.93       45.39      5.14 o 
   0   7  12        0.19        0.59      2.44 o 
   1   7  12       51.63       57.19      5.63 o 
   2   7  12       16.27       19.61      4.11 o 
   3   7  12        0.01        1.56      3.27 o 
  -2   8  12       12.11       13.05      3.59 o 
  -1   8  12       15.32       10.27      3.74 o 
   0   8  12        0.96        0.37      2.33 o 
   1   8  12        2.42        1.68      3.45 o 
  -8   1  13        1.17        2.43      2.43 o 
  -7   1  13        0.33       -0.24      3.59 o 
  -6   1  13        5.85       11.41      3.64 o 
  -5   1  13      194.80      212.76      8.03 o 
  -4   1  13        2.77        9.89      2.80 o 
  -3   1  13      283.58      281.23      7.51 o 
  -2   1  13      126.94      106.48      2.04 o 
  -1   1  13        2.56        2.65      2.09 o 
   0   1  13      177.77      180.92      7.81 o 
   1   1  13      127.62      134.44      5.38 o 
   2   1  13        6.29       -1.54      3.19 o 
   3   1  13        2.53        0.98      2.69 o 
   4   1  13        0.29        1.66      3.57 o 
   5   1  13        1.15       -0.56      3.52 o 
   6   1  13       10.10       11.09      4.95 o 
   7   1  13        0.08       -0.65      3.79 o 
  -8   2  13        0.10        0.81      2.25 o 
  -7   2  13        6.67        5.70      3.43 o 
  -6   2  13        7.44        8.52      3.56 o 
  -5   2  13        0.02        1.78      3.32 o 
  -4   2  13        0.60        3.05      2.95 o 
  -3   2  13      250.84      238.79      7.58 o 
  -2   2  13        4.38        5.21      1.79 o 
  -1   2  13       25.33       24.04      2.73 o 
   0   2  13       12.26       11.82      3.74 o 
   1   2  13       41.23       48.16      3.86 o 
   2   2  13       49.30       49.76      4.16 o 
   3   2  13        5.37        4.52      3.25 o 
   4   2  13        1.92        2.46      3.47 o 
   5   2  13        8.99       15.67      4.15 o 
   6   2  13        7.96        8.59      4.39 o 
  -7   3  13        9.50        3.16      4.12 o 
  -6   3  13       27.49       24.33      4.44 o 
  -5   3  13      186.33      215.40      8.55 o 
  -4   3  13        0.92       -3.22      3.22 o 
  -3   3  13      236.97      252.51      8.03 o 
  -2   3  13      298.98      267.05      7.99 o 
  -1   3  13        0.01       -0.81      2.18 o 
   0   3  13       68.44       61.23      3.04 o 
   1   3  13       17.18       20.23      3.23 o 
   2   3  13       53.27       48.45      4.53 o 
   3   3  13        0.13       -0.24      3.19 o 
   4   3  13       26.56       33.52      5.24 o 
   5   3  13       24.77       26.03      5.38 o 
   6   3  13        0.33       -2.58      3.60 o 
  -7   4  13       20.77       20.21      3.66 o 
  -6   4  13        5.22       10.41      3.22 o 
  -5   4  13       12.24       18.66      4.04 o 
  -4   4  13      207.84      207.63      8.59 o 
  -3   4  13      132.14      142.79      6.62 o 
  -2   4  13      317.01      318.89      9.13 o 
  -1   4  13      625.64      566.24     11.54 o 
   0   4  13      310.67      277.65    174.98 o 
   1   4  13      109.07      119.84      6.27 o 
   2   4  13       43.48       36.20      4.30 o 
   3   4  13       14.13       18.21      4.20 o 
   4   4  13        2.62        4.92      4.00 o 
   5   4  13        1.37       -4.27      4.27 o 
   6   4  13        2.99        1.16      4.10 o 
  -6   5  13        3.87        9.89      3.30 o 
  -5   5  13        0.00       -1.02      3.52 o 
  -4   5  13        7.72        1.69      3.42 o 
  -3   5  13       30.58       41.05      4.36 o 
  -2   5  13       42.83       50.15      4.55 o 
  -1   5  13       36.57       27.01      2.89 o 
   0   5  13       10.68        8.37      2.37 o 
   1   5  13       33.49       40.77      4.71 o 
   2   5  13       12.68       17.13      3.25 o 
   3   5  13        1.96        2.50      3.81 o 
   4   5  13       12.74       11.41      4.78 o 
   5   5  13        0.09       -0.58      4.04 o 
  -5   6  13        0.54       -1.75      3.40 o 
  -4   6  13        1.70        2.54      3.14 o 
  -3   6  13       23.07       16.44      4.06 o 
  -2   6  13        0.08        1.93      3.01 o 
  -1   6  13        4.23        4.84      3.34 o 
   0   6  13        0.52        0.20      2.43 o 
   1   6  13       51.01       48.82      5.58 o 
   2   6  13        2.64        6.30      3.69 o 
   3   6  13        0.18        3.15      3.51 o 
   4   6  13        0.75        6.39      3.71 o 
  -4   7  13        0.46        0.26      2.89 o 
  -3   7  13        5.24        1.52      3.56 o 
  -2   7  13        7.93       13.80      3.55 o 
  -1   7  13       31.22       29.18      4.92 o 
   0   7  13       33.37       21.37      3.21 o 
   1   7  13        1.14       -2.13      3.98 o 
   2   7  13        0.15       -0.54      3.68 o 
   3   7  13        7.22        6.05      3.75 o 
  -1   8  13       12.95        7.15      3.65 o 
   0   8  13        0.31        1.10      3.45 o 
  -8   0  14       19.71       19.62      2.84 o 
  -7   0  14        2.75        2.82      4.08 o 
  -6   0  14        6.26        7.07      3.64 o 
  -5   0  14      189.59      195.01      7.85 o 
  -4   0  14      343.00      337.99      9.92 o 
  -3   0  14        0.01       -0.17      2.26 o 
  -2   0  14      378.84      361.92      8.82 o 
  -1   0  14        9.97       11.67      2.67 o 
   0   0  14        0.02        0.73      3.78 o 
   1   0  14       54.75       54.24      4.13 o 
   2   0  14        1.46       -1.32      3.16 o 
   3   0  14      199.87      215.64      8.02 o 
   4   0  14      158.38      161.31      7.81 o 
   5   0  14       37.32       38.84      5.50 o 
   6   0  14       11.80       20.71      4.41 o 
  -8   1  14        3.07        0.18      2.37 o 
  -7   1  14        4.10        3.55      3.00 o 
  -6   1  14        0.36        3.29      3.11 o 
  -5   1  14      202.96      221.41      8.51 o 
  -4   1  14        9.86       15.88      3.52 o 
  -3   1  14       12.51       15.90      2.97 o 
  -2   1  14       41.78       45.05      3.72 o 
  -1   1  14       91.36       87.87      4.52 o 
   0   1  14       10.93       10.27      1.80 o 
   1   1  14      166.59      175.42      6.56 o 
   2   1  14       87.73       91.93      5.16 o 
   3   1  14       47.59       44.42      4.58 o 
   4   1  14       53.11       58.90      5.52 o 
   5   1  14        9.66        6.06      4.47 o 
   6   1  14        4.14        1.00      4.67 o 
  -7   2  14        0.32       -3.08      3.08 o 
  -6   2  14       22.23       23.32      4.32 o 
  -5   2  14        0.45       -0.71      3.48 o 
  -4   2  14      272.02      269.75      8.73 o 
  -3   2  14      728.73      697.71     13.24 o 
  -2   2  14        8.84        7.99      2.86 o 
  -1   2  14        0.30       -0.31      2.19 o 
   0   2  14      166.61      166.43      4.30 o 
   1   2  14        0.42       -0.55      2.70 o 
   2   2  14       25.24       23.29      3.77 o 
   3   2  14        4.40        3.19      3.44 o 
   4   2  14        6.14        6.21      4.02 o 
   5   2  14       27.21       30.34      5.60 o 
   6   2  14       14.33       18.73      4.73 o 
  -7   3  14       19.58       13.24      3.65 o 
  -6   3  14        8.05        8.34      3.57 o 
  -5   3  14        0.18        7.35      3.29 o 
  -4   3  14       20.75       24.59      4.08 o 
  -3   3  14       36.61       35.94      4.80 o 
  -2   3  14      317.54      308.62      8.97 o 
  -1   3  14      229.15      201.93      7.12 o 
   0   3  14      398.63      408.09     26.21 o 
   1   3  14       23.86       21.94      3.53 o 
   2   3  14      143.90      158.09      7.08 o 
   3   3  14       34.93       41.20      4.76 o 
   4   3  14        1.54        1.72      4.36 o 
   5   3  14        0.50        2.88      4.34 o 
   6   3  14        9.24        0.31      4.71 o 
  -7   4  14        0.93       -2.58      2.68 o 
  -6   4  14       27.09       18.86      4.29 o 
  -5   4  14       39.13       37.80      4.65 o 
  -4   4  14        0.10       -1.67      3.50 o 
  -3   4  14       38.80       34.94      4.75 o 
  -2   4  14        0.04       -1.03      2.88 o 
  -1   4  14       12.60       16.06      3.33 o 
   0   4  14      228.46      194.56    124.35 o 
   1   4  14        2.80        6.06      3.51 o 
   2   4  14       18.67       23.92      4.25 o 
   3   4  14       42.85       45.86      5.46 o 
   4   4  14       48.05       56.87      6.51 o 
   5   4  14        1.56       10.03      3.79 o 
  -6   5  14        5.20        2.37      2.97 o 
  -5   5  14       55.24       57.90      5.26 o 
  -4   5  14       88.00       99.79      6.57 o 
  -3   5  14       74.22       98.10      6.53 o 
  -2   5  14        0.52       -1.40      3.47 o 
  -1   5  14        1.32        2.06      2.94 o 
   0   5  14       16.88        8.11      2.65 o 
   1   5  14       30.64       27.85      4.67 o 
   2   5  14        3.16        5.08      3.44 o 
   3   5  14        0.91       -1.76      4.05 o 
   4   5  14        1.66        1.80      4.37 o 
  -5   6  14        0.03        2.42      3.17 o 
  -4   6  14       19.27       16.73      3.87 o 
  -3   6  14       22.48       21.98      4.57 o 
  -2   6  14       65.90       46.97      3.43 o 
  -1   6  14       19.91       18.10      3.99 o 
   0   6  14        2.53       -1.01      3.13 o 
   1   6  14       16.19       11.92      4.61 o 
   2   6  14       10.84       15.54      4.37 o 
   3   6  14        1.03        2.28      3.08 o 
   4   6  14        0.29       -3.26      3.26 o 
  -3   7  14       22.50       19.11      4.03 o 
  -2   7  14       31.96       39.25      4.22 o 
  -1   7  14       55.07       41.85      2.98 o 
   0   7  14        6.43        4.45      2.80 o 
   1   7  14        0.01       -0.26      3.24 o 
   2   7  14        0.01        4.39      3.60 o 
  -7   1  15        3.64       13.35      3.26 o 
  -6   1  15        1.18        1.51      3.25 o 
  -5   1  15        1.17        1.69      3.60 o 
  -4   1  15      102.74      104.83      5.97 o 
  -3   1  15       52.20       40.11      3.91 o 
  -2   1  15        6.56       -1.62      2.98 o 
  -1   1  15        4.78        6.68      2.41 o 
   0   1  15        4.44        5.48      1.88 o 
   1   1  15       46.04       35.51      5.02 o 
   2   1  15        1.14       -3.85      3.85 o 
   3   1  15        1.09        0.72      3.28 o 
   4   1  15        5.98       10.35      4.72 o 
   5   1  15       12.14       17.02      4.70 o 
   6   1  15       16.16       16.17      4.58 o 
  -7   2  15        0.38       -2.82      2.82 o 
  -6   2  15        0.06        2.75      2.98 o 
  -5   2  15       68.05       85.17      6.02 o 
  -4   2  15      118.44      124.15      6.91 o 
  -3   2  15        0.39       -3.46      3.46 o 
  -2   2  15      108.65      109.20      5.83 o 
  -1   2  15      299.97      251.87      7.92 o 
   0   2  15       31.85       36.80      4.03 o 
   1   2  15      172.83      178.89      7.31 o 
   2   2  15      246.26      281.15      9.22 o 
   3   2  15        0.88        4.55      3.50 o 
   4   2  15        9.32        3.20      4.83 o 
   5   2  15        6.43       -0.32      4.71 o 
   6   2  15        0.37        6.96      3.85 o 
  -7   3  15        0.26        3.99      2.41 o 
  -6   3  15       14.13       22.87      4.18 o 
  -5   3  15        2.81        8.82      3.14 o 
  -4   3  15        6.03        9.26      3.30 o 
  -3   3  15      287.00      304.07      9.95 o 
  -2   3  15      201.74      204.11      7.97 o 
  -1   3  15       17.19       13.72      3.37 o 
   0   3  15      412.64      409.43      7.55 o 
   1   3  15       39.65       59.10      4.92 o 
   2   3  15        6.06        6.64      3.43 o 
   3   3  15        0.05       -2.69      4.20 o 
   4   3  15        0.97       -4.80      4.80 o 
   5   3  15        0.00        2.58      4.60 o 
  -6   4  15       17.11       14.66      3.77 o 
  -5   4  15       37.73       42.80      5.01 o 
  -4   4  15       20.05       22.40      4.04 o 
  -3   4  15        0.18       -3.76      3.76 o 
  -2   4  15        9.82       10.59      3.61 o 
  -1   4  15      128.15      132.62      6.61 o 
   0   4  15        6.21       -2.22      5.41 o 
   1   4  15        8.58        7.65      4.40 o 
   2   4  15       43.26       46.58      4.79 o 
   3   4  15        0.09       -0.28      4.44 o 
   4   4  15        3.61        5.61      4.57 o 
   5   4  15       13.80        8.72      4.40 o 
  -5   5  15        3.01        7.65      3.21 o 
  -4   5  15        0.94        0.27      3.15 o 
  -3   5  15       85.90       84.87      6.14 o 
  -2   5  15        1.75        2.98      3.10 o 
  -1   5  15       29.31       23.93      3.31 o 
   0   5  15      204.07      211.72     12.46 o 
   1   5  15       17.00       15.91      4.72 o 
   2   5  15       40.34       45.07      5.67 o 
   3   5  15        9.94       11.04      3.94 o 
   4   5  15       10.59        7.63      4.38 o 
  -4   6  15        0.76       -0.99      3.17 o 
  -3   6  15        1.56        6.68      3.47 o 
  -2   6  15        0.15        4.69      3.18 o 
  -1   6  15        2.27       -3.44      3.71 o 
   0   6  15        1.36        0.54      2.58 o 
   1   6  15        5.90       10.56      3.76 o 
   2   6  15        7.68        3.95      3.80 o 
   3   6  15        1.76        6.84      3.63 o 
  -3   7  15        0.41        2.38      2.66 o 
  -2   7  15        0.01       -1.73      3.08 o 
  -1   7  15        0.12       -2.81      3.54 o 
   0   7  15        1.59        1.85      2.39 o 
   1   7  15       26.89       18.61      4.88 o 
  -7   0  16       10.60        9.35      2.60 o 
  -6   0  16       13.14       10.94      3.81 o 
  -5   0  16       13.25        7.53      3.94 o 
  -4   0  16       56.00       50.97      5.33 o 
  -3   0  16      180.02      184.70      7.48 o 
  -2   0  16       50.67       55.63      4.66 o 
  -1   0  16        7.61        8.30      2.65 o 
   0   0  16      106.53      116.78      4.98 o 
   1   0  16      191.72      216.86      7.92 o 
   2   0  16      150.84      161.96      7.63 o 
   3   0  16       99.48       99.43      7.19 o 
   4   0  16       49.62       48.31      5.56 o 
   5   0  16       59.97       55.10      6.80 o 
  -7   1  16       11.26       13.16      3.08 o 
  -6   1  16       10.28        4.33      3.59 o 
  -5   1  16       23.31       27.39      4.26 o 
  -4   1  16       75.37       75.19      6.43 o 
  -3   1  16        0.01       -3.19      3.19 o 
  -2   1  16       92.54       95.89      5.60 o 
  -1   1  16        4.61        2.97      2.88 o 
   0   1  16        2.12        3.65      2.00 o 
   1   1  16       29.49       20.98      4.94 o 
   2   1  16       18.96       19.32      4.54 o 
   3   1  16       16.39       23.60      4.53 o 
   4   1  16       32.64       42.22      5.33 o 
   5   1  16        8.20       12.72      4.96 o 
  -7   2  16        1.42        1.36      2.76 o 
  -6   2  16       11.16        9.31      3.33 o 
  -5   2  16       12.82       11.10      4.12 o 
  -4   2  16       83.14       88.28      6.21 o 
  -3   2  16       20.97       20.87      3.68 o 
  -2   2  16       15.01        8.24      3.90 o 
  -1   2  16      300.93      315.52      9.29 o 
   0   2  16      173.45      180.84     10.83 o 
   1   2  16       81.69       93.76      6.28 o 
   2   2  16       32.97       33.35      4.78 o 
   3   2  16       25.47       28.95      5.20 o 
   4   2  16       70.17       96.43      7.36 o 
   5   2  16        4.03        2.24      4.16 o 
  -6   3  16        0.25        3.23      2.92 o 
  -5   3  16       93.14       96.35      6.60 o 
  -4   3  16        0.77        7.22      3.46 o 
  -3   3  16       48.09       50.13      5.17 o 
  -2   3  16       42.52       42.36      5.16 o 
  -1   3  16        0.31        0.43      2.99 o 
   0   3  16      129.98      114.08      5.21 o 
   1   3  16      110.00      119.26      6.81 o 
   2   3  16       13.67       15.70      4.59 o 
   3   3  16        0.18        6.13      4.07 o 
   4   3  16       21.05       29.53      4.86 o 
   5   3  16        1.17        0.00      4.06 o 
  -6   4  16        1.73        4.60      2.37 o 
  -5   4  16       13.37       13.83      3.79 o 
  -4   4  16        7.94        8.66      4.06 o 
  -3   4  16      207.07      238.85      9.57 o 
  -2   4  16      112.33      126.39      6.87 o 
  -1   4  16        0.20       -3.44      3.44 o 
   0   4  16       28.26       11.70     13.47 o 
   1   4  16       44.41       63.91      6.27 o 
   2   4  16        5.18        7.03      4.07 o 
   3   4  16        5.97       14.22      4.03 o 
   4   4  16        4.07       11.36      4.33 o 
  -5   5  16        0.65       -2.09      3.26 o 
  -4   5  16        2.56       -3.49      3.49 o 
  -3   5  16        3.52        5.69      3.65 o 
  -2   5  16       34.47       26.70      4.51 o 
  -1   5  16       86.92       72.51      3.38 o 
   0   5  16       37.76       40.64      3.97 o 
   1   5  16        0.35        8.67      3.63 o 
   2   5  16        6.95        6.41      4.72 o 
   3   5  16        0.58       -2.37      3.92 o 
  -4   6  16        5.88        2.36      3.01 o 
  -3   6  16        7.20       11.78      3.78 o 
  -2   6  16       11.52       10.01      2.97 o 
  -1   6  16        0.48       -1.33      3.40 o 
   0   6  16       12.97        9.78      6.00 o 
   1   6  16        0.05       -2.76      4.02 o 
   2   6  16       14.00       16.94      4.45 o 
  -1   7  16        0.48       -0.48      3.29 o 
  -7   1  17        0.52       -0.17      2.18 o 
  -6   1  17        2.35        5.55      2.83 o 
  -5   1  17        0.07        6.22      3.18 o 
  -4   1  17       81.25       67.79      5.92 o 
  -3   1  17      147.67      154.49      7.58 o 
  -2   1  17       74.43       64.89      5.90 o 
  -1   1  17        3.66        3.99      3.16 o 
   0   1  17       20.48       19.38      2.63 o 
   1   1  17       13.83        5.26      5.11 o 
   2   1  17       51.04       58.21      5.77 o 
   3   1  17        6.64       12.79      4.15 o 
   4   1  17       20.69       14.96      5.31 o 
   5   1  17       24.03       15.68      4.48 o 
  -6   2  17        0.03       -0.22      2.95 o 
  -5   2  17        0.63       -2.74      3.11 o 
  -4   2  17        2.19        6.80      3.24 o 
  -3   2  17        2.83        6.78      2.78 o 
  -2   2  17        0.17        4.66      2.81 o 
  -1   2  17       31.46       37.14      4.72 o 
   0   2  17       21.21       29.69      8.17 o 
   1   2  17        2.83       -2.46      4.08 o 
   2   2  17        0.39        1.35      4.10 o 
   3   2  17        7.11        8.23      4.53 o 
   4   2  17        4.87        5.60      4.88 o 
   5   2  17        5.15       -1.82      4.22 o 
  -6   3  17        5.95        7.18      2.92 o 
  -5   3  17        8.16       14.63      3.44 o 
  -4   3  17        2.93       10.42      3.53 o 
  -3   3  17       44.39       43.67      5.19 o 
  -2   3  17       21.10       21.55      4.43 o 
  -1   3  17       91.55      106.85      6.07 o 
   0   3  17      117.49      133.58      5.23 o 
   1   3  17       39.38       55.79      5.73 o 
   2   3  17      111.69      132.25      7.65 o 
   3   3  17       61.35       67.52      6.38 o 
   4   3  17        2.01        1.25      4.41 o 
  -5   4  17       18.14       22.13      3.54 o 
  -4   4  17        6.68        0.26      3.96 o 
  -3   4  17       94.11       96.67      7.16 o 
  -2   4  17       63.88       75.75      5.88 o 
  -1   4  17        1.03       -3.11      3.58 o 
   0   4  17       26.92       21.26     17.67 o 
   1   4  17      194.93      211.64      9.78 o 
   2   4  17       92.51      119.30      8.00 o 
   3   4  17        0.30        0.29      4.12 o 
   4   4  17       20.61       16.79      4.54 o 
  -4   5  17        6.76       10.36      3.13 o 
  -3   5  17        1.13        7.67      2.81 o 
  -2   5  17       36.41       40.79      4.90 o 
  -1   5  17        0.57        4.31      3.58 o 
   0   5  17        4.01        4.87      2.85 o 
   1   5  17        8.06        6.23      4.44 o 
   2   5  17       13.37       15.55      4.72 o 
   3   5  17        1.86        2.50      3.90 o 
  -3   6  17        9.22        7.58      3.46 o 
  -2   6  17        0.25       -0.49      3.10 o 
  -1   6  17        3.04        4.41      3.52 o 
   0   6  17        0.19        2.68      2.48 o 
   1   6  17        2.88        5.01      3.99 o 
  -6   0  18       17.68       16.07      3.62 o 
  -5   0  18       23.99       25.50      3.99 o 
  -4   0  18        1.99        3.51      3.25 o 
  -3   0  18       19.74       11.24      3.65 o 
  -2   0  18       56.31       63.76      5.43 o 
  -1   0  18      198.21      222.76      8.99 o 
   0   0  18      190.94      206.59     11.57 o 
   1   0  18      153.81      160.33      8.08 o 
   2   0  18        4.04        8.12      3.91 o 
   3   0  18       23.43       11.96      5.30 o 
   4   0  18        0.15        2.03      4.10 o 
  -6   1  18        7.53        5.71      2.76 o 
  -5   1  18       19.95       21.65      3.74 o 
  -4   1  18       27.97       21.64      4.45 o 
  -3   1  18        1.93       -4.12      4.12 o 
  -2   1  18       54.63       60.16      5.64 o 
  -1   1  18        4.19        0.00      3.74 o 
   0   1  18       20.99       21.82      2.98 o 
   1   1  18        9.29       -5.33      5.33 o 
   2   1  18       63.89       63.00      6.54 o 
   3   1  18        0.10       -4.27      4.27 o 
   4   1  18        0.94       -4.51      4.51 o 
  -6   2  18        0.03        1.95      2.60 o 
  -5   2  18       10.56        9.34      3.22 o 
  -4   2  18       65.22       75.06      5.64 o 
  -3   2  18        4.65        8.38      3.60 o 
  -2   2  18       40.03       50.17      5.05 o 
  -1   2  18        2.62        1.49      3.43 o 
   0   2  18       12.03       14.26      3.83 o 
   1   2  18       56.34       53.57      5.58 o 
   2   2  18       84.02       95.63      7.43 o 
   3   2  18        9.79       -0.62      5.17 o 
   4   2  18       12.53       10.23      5.13 o 
  -5   3  18        4.00        2.95      2.66 o 
  -4   3  18        0.54        1.23      3.17 o 
  -3   3  18        0.01        9.77      3.16 o 
  -2   3  18       97.77      105.94      6.63 o 
  -1   3  18       15.76        9.88      4.33 o 
   0   3  18       22.36       27.88      3.58 o 
   1   3  18       75.50       83.87      6.56 o 
   2   3  18       20.61       27.22      5.60 o 
   3   3  18        0.96       -3.33      5.00 o 
   4   3  18       28.14       22.30      5.02 o 
  -5   4  18        0.27       -2.99      2.99 o 
  -4   4  18        0.31        0.24      3.12 o 
  -3   4  18       50.27       50.35      5.84 o 
  -2   4  18        8.48        9.48      3.71 o 
  -1   4  18       31.73       31.16      4.66 o 
   0   4  18       21.12       23.97      3.71 o 
   1   4  18        8.44        8.28      4.58 o 
   2   4  18        7.03        7.00      4.64 o 
   3   4  18        3.21        2.31      4.24 o 
  -4   5  18        4.00        2.88      2.92 o 
  -3   5  18       10.78        9.22      3.54 o 
  -2   5  18        0.05       -3.75      3.75 o 
  -1   5  18        0.01        1.86      3.28 o 
   0   5  18        2.95        6.36      4.63 o 
   1   5  18       13.64       12.16      4.23 o 
   2   5  18        0.05       -3.79      4.24 o 
  -1   6  18        1.00        4.10      3.23 o 
   0   6  18        1.10       -1.15      2.70 o 
  -6   1  19        2.58       -0.67      2.56 o 
  -5   1  19        0.02       -1.05      2.72 o 
  -4   1  19       17.64       19.75      3.80 o 
  -3   1  19       56.42       54.90      5.30 o 
  -2   1  19       19.98       24.34      4.81 o 
  -1   1  19       26.41       26.36      4.53 o 
   0   1  19       62.75       63.70      4.17 o 
   1   1  19       74.26       61.87      7.18 o 
   2   1  19       43.16       41.51      5.73 o 
   3   1  19        1.35       -0.57      4.02 o 
   4   1  19        9.70        8.09      4.13 o 
  -5   2  19        7.98        7.14      3.16 o 
  -4   2  19        0.01        0.49      2.96 o 
  -3   2  19       21.25       11.18      4.24 o 
  -2   2  19       14.55       14.52      4.07 o 
  -1   2  19        7.13        5.01      3.65 o 
   0   2  19       10.51       13.16      4.16 o 
   1   2  19       22.95       18.11      4.73 o 
   2   2  19        2.66        8.36      3.92 o 
   3   2  19       11.98        7.55      4.79 o 
  -5   3  19        0.03       -0.21      2.20 o 
  -4   3  19       10.52        7.68      3.09 o 
  -3   3  19        2.50        3.52      3.32 o 
  -2   3  19        0.46       -2.35      3.80 o 
  -1   3  19       17.05       19.25      3.88 o 
   0   3  19       11.70       13.59      2.97 o 
   1   3  19        6.57        6.22      4.06 o 
   2   3  19       23.53       22.48      5.37 o 
   3   3  19       49.70       38.43      6.25 o 
  -4   4  19        1.88        3.71      2.93 o 
  -3   4  19        3.52       -3.10      3.10 o 
  -2   4  19        6.38       14.60      3.63 o 
  -1   4  19       21.49       21.26      4.32 o 
   0   4  19       14.36       15.84      6.83 o 
   1   4  19        0.02        3.60      3.60 o 
   2   4  19        4.60       -0.28      4.21 o 
  -3   5  19        0.35       -0.87      3.01 o 
  -2   5  19       46.79       33.17      4.76 o 
  -1   5  19        6.34        5.99      3.68 o 
   0   5  19        0.30       -2.25      2.43 o 
   1   5  19        0.01        0.51      3.49 o 
  -5   0  20        1.93        1.24      2.42 o 
  -4   0  20      106.05      107.42      5.59 o 
  -3   0  20       16.77       21.00      3.74 o 
  -2   0  20        7.43        7.69      3.84 o 
  -1   0  20        0.43        3.56      3.87 o 
   0   0  20        9.41       14.75      3.86 o 
   1   0  20        5.43       10.00      3.67 o 
   2   0  20        0.82       -1.84      3.64 o 
   3   0  20        0.17       -3.10      3.27 o 
  -5   1  20        2.58        0.73      2.32 o 
  -4   1  20        1.89       -0.22      3.00 o 
  -3   1  20        0.10       -3.13      3.28 o 
  -2   1  20       52.40       46.95      5.12 o 
  -1   1  20       54.34       70.07      5.62 o 
   0   1  20       22.38       13.95      3.97 o 
   1   1  20       58.89       42.46      7.24 o 
   2   1  20        4.98       -1.11      4.54 o 
   3   1  20       21.26       17.81      4.23 o 
  -5   2  20        1.29        3.99      2.20 o 
  -4   2  20        0.02        3.03      2.62 o 
  -3   2  20        2.81        8.16      3.35 o 
  -2   2  20        0.93        4.31      2.97 o 
  -1   2  20       15.18       11.26      4.06 o 
   0   2  20       20.40       21.51      4.59 o 
   1   2  20        0.30        3.29      3.37 o 
   2   2  20        1.30        4.38      4.01 o 
   3   2  20        6.87       10.05      4.11 o 
  -4   3  20        5.17        0.42      2.79 o 
  -3   3  20        1.27        3.73      2.90 o 
  -2   3  20       28.18       26.90      4.48 o 
  -1   3  20        2.95        4.43      3.31 o 
   0   3  20        2.23       -0.38      2.46 o 
   1   3  20        0.06       -3.60      3.60 o 
   2   3  20       25.91       21.08      4.49 o 
  -3   4  20        3.66        3.48      3.21 o 
  -2   4  20        1.99        4.25      2.77 o 
  -1   4  20        1.15        1.74      2.98 o 
   0   4  20        6.15        4.21      4.85 o 
   1   4  20       19.59       22.45      4.03 o 
  -4   1  21        0.70        3.19      1.98 o 
  -3   1  21       15.46       10.53      3.60 o 
  -2   1  21        1.51        2.79      3.23 o 
  -1   1  21       12.34        4.14      4.27 o 
   0   1  21       40.84       31.57      3.44 o 
   1   1  21       29.04        9.80      4.87 o 
   2   1  21       21.28       15.52      4.04 o 
  -4   2  21        0.01       -0.19      2.13 o 
  -3   2  21       12.54       11.93      3.35 o 
  -2   2  21        8.75       13.01      3.34 o 
  -1   2  21        0.10       -2.68      3.18 o 
   0   2  21        8.06        8.43      3.77 o 
   1   2  21        3.85        5.04      3.40 o 
   2   2  21        5.15        7.36      3.51 o 
  -3   3  21       10.44       13.65      2.96 o 
  -2   3  21       10.26        9.62      3.20 o 
  -1   3  21        0.09       -0.47      2.94 o 
   0   3  21        9.61       10.57      2.62 o 
   1   3  21        0.36        3.63      2.99 o 
  -3   0  22        5.77        4.05      2.28 o 
  -2   0  22       13.75       10.97      3.15 o 
  -1   0  22       47.82       35.39      4.20 o 
   0   0  22       10.67       13.25      2.62 o 
   1   0  22        5.23        6.36      3.02 o 
  -3   1  22        8.36        5.28      2.71 o 
  -2   1  22        0.82       -0.81      2.39 o 
  -1   1  22        3.62        6.01      2.61 o 
   0   1  22        0.32       -1.78      2.27 o 
   1   1  22       15.97       12.09      3.80 o 
  -2   2  22        0.05        0.21      2.50 o 
  -1   2  22        2.98        6.19      2.55 o 
   0   2  22        1.71        0.56      2.09 o 
                                                 
